# Supplementary material for: The ß-importin KAP8 (Pse1/Kap121) is required for nuclear import of the cellulase transcriptional regulator XYR1, asexual sporulation and stress resistance in Trichoderma reesei
Source: Mol Microbiol. 2015 Mar 4;96(2):405–18. doi: 10.1111/mmi.12944 (PMC4390390; doi:10.1111/mmi.12944)
Supplement: Supplementary file 1 — Supporting Information [file mmi0096-0405-sd1.xlsx]

## Sheet: S1
Supplementary Table S1: Aspergillus nidulans strains used in this work
Strain	Number	Genotype		Reference
Parental strain	TN02A3		pyrG89; pyroA4, ΔnkuA::argB (argB2)	Nayak et al. 2006
	MAD2666	pyrGAf	pyrG89; pyroA4, ΔnkuA::argB (argB2), pyrG	E.A. Espeso
ΔkapC	MAD2157	ΔkapC::pyrGAf	pyrG89; pyroA4, ΔnkuA::argB (argB2);	A. Markina-Iñarrairaegui
ΔkapD	MAD2324	ΔkapD::pyrGAf	pyrG89, pyroA4, ΔnkuA::argB (argB2)	A. Markina-Iñarrairaegui
ΔkapG	MAD2158	ΔkapG::pyrGAf	pyrG89; pyroA4, ΔnkuA::argB (argB2);	A. Markina-Iñarrairaegui
ΔkapH	MAD2174	ΔkapH::pyrGAf	pyrG89; pyroA4, ΔnkuA::argB (argB2);	A. Markina-Iñarrairaegui
ΔkapI	MAD2159	ΔkapI::pyrGAf	pyrG89; pyroA4, ΔnkuA::argB (argB2);	A. Markina-Iñarrairaegui
ΔkapJ	MAD2326	ΔkapJ::pyrGAf	pyrG89; pyroA4, ΔnkuA::argB (argB2);	A. Markina-Iñarrairaegui
ΔkapL	MAD2160	ΔkapL::pyrGAf	pyrG89; pyroA4, ΔnkuA::argB (argB2);	A. Markina-Iñarrairaegui
ΔkapM	MAD1837	ΔkapM::pyrGAf	pyrG89; pyroA4, ΔnkuA::argB (argB2);	A. Markina-Iñarrairaegui
ΔkapN	MAD2329	ΔkapN::pyrGAf	pyrG89; pyroA4, ΔnkuA::argB (argB2);	A. Markina-Iñarrairaegui
ΔmexA	MAD3017	ΔmexA::pyrGAf	pyrG89; pyroA4, ΔnkuA::argB (argB2);	A. Markina-Iñarrairaegui
ΔnxtA	MAD2332	ΔnxtA::pyrGAf	pyrG89; pyroA4, ΔnkuA::argB (argB2);	A. Markina-Iñarrairaegui

## Sheet: S2
Supplementary Table S2: Primers used for construction and verification of karyopherin knock-out strains of T. reesei*
name	5'-3' sequence
Kap1 5' forward	GTAACGCCAGGGTTTTCCCAGTCACGACGTAGAGCACTATCACGTCACC
Kap1 5' reverse	CGACGATATCAGCTTCCATATTCCGACTATATTACAGGGCAGACAGAGG
Kap1 3' forward	AGAAAAGCACAAAGAAGAGGCTCCAACTACAAGTGTTTGTGCATCTCTC
Kap1 3' reverse	GCGGATAACAATTTCACACAGGAAACAGCTCGTCGTCTGC
Kap1-ORF-F	TGTGATGCTGTGCTTTGC
Kap1-ORF-R	CAAGGAGCTCGACGAAGAT
Kap1-5p200-F	CTATGAGCTGTCTTTCTGGA
Kap2 5' forward	GTAACGCCAGGGTTTTCCCAGTCACGACGGTCTCTCTCGTTCCAAAAGC
Kap2 5' reverse	CGACGATATCAGCTTCCATATTCCGACTAATACACGTAGCTGAGTCTCG
Kap2 3' forward	AGAAAAGCACAAAGAAGAGGCTCCAACTATTCGAGTGGTTACAGTCTCC
Kap2 3' reverse	GCGGATAACAATTTCACACAGGAAACAGCCCTAAGGTAAGGTATGCAGG
Kap2-ORF-F	CACAGCCAGGGACTTTG
Kap2-ORF-R	AGACGACCTGCATGATGTA
Kap2-5p200-F	TTGCCCATCTTCACCTATCT
Kap3 5' forward	GTAACGCCAGGGTTTTCCCAGTCACGACGGACAAACTCCATCAGTCTC
Kap3 5' reverse	CGACGATATCAGCTTCCATATTCCGACTACTGGAAAGAGTTGAGGTCC
Kap3 3' forward	AGAAAAGCACAAAGAAGAGGCTCCAACTAGAATTCTGACGAAGCTGACG
Kap3 3' reverse	GCGGATAACAATTTCACACAGGAAACAGCACTGGAAAGAGTTGAGGTCC
Kap3-ORF-F	TCCTCGAAATGATTGGCA
Kap3-ORF-R	GATCTTGTTGAGATACGGTC
kap3-5p200-F	TAAGCCTTAGGTCACTGTC
Kap4 5' forward	GTAACGCCAGGGTTTTCCCAGTCACGACGCTACTAGATCCTGCTTCTGG
Kap4 5' reverse	CGACGATATCAGCTTCCATATTCCGACTAGGAGGAGGGTAGAAGAAAGG
Kap4 3' forward	AGAAAAGCACAAAGAAGAGGCTCCAACTAGGAGGAAAACCAGGAAGAGG
Kap4 3' reverse	GCGGATAACAATTTCACACAGGAAACAGCTAAGGCAGGTAGGTAGTTGG
Kap4-ORF-F	GAAGATGATGGGAGGCAG
Kap4-ORF-R	CATGCTTGTACGCCTTGAG
Kap4-5p200-F	ACCCAAGTTGAACTGACGCT
Kap5 5' forward	GTAACGCCAGGGTTTTCCCAGTCACGACGTATTGGAGTAGAGCAGGTCG
Kap5 5' reverse	CGACGATATCAGCTTCCATATTCCGACTATGCCTGTGTGTACAGGTAGC
Kap5 3' forward	AGAAAAGCACAAAGAAGAGGCTCCAACTAAGTATGTAGGTAGGGCAAGC
Kap5 3' reverse	GCGGATAACAATTTCACACAGGAAACAGCGCTTACTGGTAGTCCAGACC
Kap5-ORF-F	AGATTTCTGGGAGCGTTG
Kap5-ORF-R	GAGATGCTAGCAAGGTTGTC
Kap5-5p200-F	CTATCAGCTGTGGTCAAGGA
Kap6 5' forward	GTAACGCCAGGGTTTTCCCAGTCACGACGGCATGGTAAGACTAAGGTGG
Kap6 5' reverse	CGACGATATCAGCTTCCATATTCCGACTATGAGAGACAGGAGACACAGG
Kap6 3' forward	AGAAAAGCACAAAGAAGAGGCTCCAACTAGGGCATACTAGCTGTCTTGG
Kap6 3' reverse	GCGGATAACAATTTCACACAGGAAACAGCGTGGATGATGATGTCAGACG
Kap6-ORF-F	ACGAGAGCCTTAGCGAG
Kap6-ORF-R	ATGAGAAGGTCGAGGGTATA
Kap6-5p200-F	GAAGGAGTTTGATCGATGAC
Kap7 5' forward	GTAACGCCAGGGTTTTCCCAGTCACGACGCAGCGACTTCTTGTAGATGG
Kap7 5' reverse	CGACGATATCAGCTTCCATATTCCGACTAGTTGGTGGTGGTGTAGATGC
Kap7 3' forward	AGAAAAGCACAAAGAAGAGGCTCCAACTAACTCCTCATCCGTATACTCG
Kap7 3' reverse	GCGGATAACAATTTCACACAGGAAACAGCCCTTTCCAAACCTTCAGAGC
Kap7-ORF-F	GCAATCAGCATCATCTCC
Kap7-ORF-R	GCAAAGTTTGAAATGAGGTC
kap7-5p200-F	TGTAGCTGTGCAGCTTCGAT
Kap8 5' forward	GTAACGCCAGGGTTTTCCCAGTCACGACGGCTTGAGATAGGTTCACACC
Kap8 5' reverse	CGACGATATCAGCTTCCATATTCCGACTAGAGGTACCTGGTCATGTAGG
Kap8 3' forward	AGAAAAGCACAAAGAAGAGGCTCCAACTACCCATACTGGGATAAGTACC
Kap8 3' reverse	GCGGATAACAATTTCACACAGGAAACAGCAGCGTCTCCATGTACTCACG
Kap8-ORF-F	CCATACTAATTCGCCACT
Kap8-ORF-R	TGTCTTGAACCACCGAAATG
Kap8-5p200-F	GCTTGAGATAGGTTCACACC
Kap8-term-R	CAGCGTCTCCATGTACTCACG
GFP-F	GCCACAAGTTCAGCGTG
GFP-R	AAGCACTGCACGCCGTA
Kap9 5' forward	GTAACGCCAGGGTTTTCCCAGTCACGACGGAACTCAATGCGTAACCTCC
Kap9 5' reverse	CGACGATATCAGCTTCCATATTCCGACTACTGTCTGTCTACAGGTGTGC
Kap9 3' forward	AGAAAAGCACAAAGAAGAGGCTCCAACTACAGGATACACTCCCATATCC
Kap9 3' reverse	GCGGATAACAATTTCACACAGGAAACAGCTACCCTCCTCCTGTCTAACC
Kap9-ORF-F	CTCAACACCAGCGACAACG
Kap9-ORF-R	AAACGGTCTGGATGAGGA
Kap9-5p200-F	CAATGTCGTAGATGGGAGTA
Kap10 5' forward	GTAACGCCAGGGTTTTCCCAGTCACGACGGGTTCGAAGAACACAGAAGC
Kap10 5' reverse	CGACGATATCAGCTTCCATATTCCGACTAGCCGTAGTAGAGAGAGTTCC
Kap10 3' forward	AGAAAAGCACAAAGAAGAGGCTCCAACTATACAGCGAAAGAGTACGAGG
Kap10 3' reverse	GCGGATAACAATTTCACACAGGAAACAGCCTATGAGGGACTCTGTATGC
Kap10-ORF-F	ACGATACCGATGGACCAC
Kap10-ORF-R	AGAAGCCCTTGACAATGCAT
Kap10-5p200-F	CATTTGCGAGTCTTTGCCAT
pyr4F	ATTCCAACGCCTCTTCTTTGTGCTTTTCT
pyr4R	ATTCCGACATATGGAAGCTGATATCGTCG
* underlined sequences represent those overlapping with selection marker cassette pyr4 and those given in italics represent sequences overlapping with yeast shuttle vector pRS426

## Sheet: S3
Supplementary Table S2: Primers used for vector constructions
name	5'-3' sequence
primers used for construction of pSG001 vector ( N-terminal GFP-fusions of xyr1)
pTX-nat-F	ATGCATGTGCTGTGTTCCTCA
pTX-nat-R	TCTAGATTTGTATCTGCGAATTGAGC
TX-nat-IF-F	AGATACAAATCTAGAATGGCCACCCTCGACG
TX-nat-IF-R	ACACAGCACATGCATTCAGGGGCAGGGCATG
primers used for construction of pSG002 vector (constitutive expression of gfp-xyr1 under pki promoter)
XbaI-GFP-F	CCTCTTAACCTCTAGAATGGTGAGCAAGGGCGAG
Gen-xyr1-R	ATCAAAGCCGTCTAGATTAGAGGGCCAGACCGG
primers used for construction of pSG003 vector (Retransformation of the T. reesei ∆kap8)
BamHI-Kap8-ORF-F	CAAAGATATCGGATCCATGTCCCTCCTCCTGTCGCCC
ClaI-kap8-Ter-R	AGGTCGACGGTATCGATCTAGCTGAATATCCCAT
primers used for construction of pSG004 vector (kap8 overexpressing vector)
pAL10.lifeact-F	GAAGTTATTAGGTCCCTC
pAL10.lifeact-R	ACTATGCGGCATCAGAGC
pAL10-kap8-Pro-F	GCTCTGATGCCGCATAGT ACGCTGGATTCAATGTCG
pAL10-kap8-Ter-R	GAGGGACCTAATAACTTCTGCTTCGTACCTACCTAG

## Sheet: S4
Supplementary Table S4: Genes induced >4-fold by the presence of 1.8 mM sophorose in the T. reesei Δkap8 retransformant
Trire2:	annotation	soph		glyc		RPKM		induction
		log2FC	p-value	log2FC	p-value	soph	glyc	[-fold]
50593	5' nucleotidase	2.6792	2.89245e-21	0.9247	0.00211279	637.068	79.4288	8.02061
73643	AA9 polysaccharide monooxygenase CEL61a	13.9148	0.000575411	4.55671	0.138249	76189.2	1.16807	65226.5
74187	AAA+-type ATPase	2.57531	0.00132335	1.22669	0.130695	208.588	26.8656	7.76413
103041	acetamidase	4.25025	0.0103307	4.26406	0.0121951	629.875	18.6891	33.7027
77093	acid sphingomyelin phosphodiesterase (probably vacuolar)	2.86678	3.65769e-24	2.63506	1.40491e-15	870.317	98.118	8.8701
106885	acyl-CoA dehydrogenase	2.4214	0.0388193	1.75571	0.125665	1352.23	179.883	7.51726
54667	acyl-CoA synthetase	3.00243	0.00243744	5.65081	8.80782e-07	4107.03	453.212	9.06206
69753	ADA, Adenosine deaminase	2.16765	2.22811e-17	2.149	4.32131e-16	1592.67	357.43	4.45589
66689	Adenine deaminase/adenosine deaminase	1.42356	0.0742059	5.81575	2.20931e-06	125.358	25.6976	4.87822
2038	Alcohol dehydrogenase, class IV	3.31128	0.000651618	2.03458	0.0429903	257.141	25.9047	9.92644
68590	Alcohol dehydrogenase, class V	2.45739	0.021233	4.18517	0.00012687	899.088	154.185	5.83121
80659	alcohol oxidase AOX1	7.09731	0.0904101	0.453901	0.95605	516.847	3.50421	147.493
70860	allantoate permease, 10 TM domains	2.25177	2.01571e-22	1.51888	5.0273e-11	4087.51	807.137	5.06421
62576	alpha/beta hydrolase	2.54679	2.52268e-10	-4.03438	1.37429e-21	1466.28	296.69	4.94214
5889	amidase	2.44172	0.000724467	2.84794	8.38302e-05	791.197	123.816	6.39013
62172	amino acid permease (PotE?)	2.6639	3.98482e-16	2.60183	7.77836e-15	247.634	49.059	5.04769
66819	Amino acid transporter LysP	1.53297	0.00039133	3.58178	5.27428e-14	123.303	28.0337	4.3984
61114	Amino acid transporter LysP	1.74755	0.000485357	1.26099	0.0119571	590.829	102.79	5.74791
59952	Amino acid transporter PotE	2.33901	8.42565e-09	2.136	5.65952e-08	131.524	32.706	4.02139
59843	AMP-dependent synthetase and ligase, acetoacetyl-CoA synthase-like	3.06681	0.19425	3.20206	0.160643	166.46	30.3699	5.48108
123673	Ankyrin	1.92779	0.0105043	4.25022	3.00641e-08	477.801	105.126	4.54501
63653	ankyrin	4.9726	0.00998524	4.8735	0.0245055	705.912	57.2355	12.3335
70907	Ankyrin	2.78449	2.18828e-09	0.891707	0.112018	124.331	24.5295	5.06863
82619	arginosuccinate synthetase	1.67989	0.257319	-Inf	0.0818965	12857.5	2725.11	4.71815
104073	aspartate racemase	2.81552	0.000789816	2.10514	0.0194993	325.727	36.2102	8.99544
109538	BZIP transcriptional regulator	3.2482	5.40481e-06	3.1573	0.0123976	187.01	31.5379	5.92969
35552	C2H2 transcription factor	1.72036	0.00274493	3.23977	1.17137e-08	598.022	102.79	5.81788
108357	C2H2 transcriptional regulator	3.38687	1.43932e-09	2.7863	3.70394e-07	30388.1	3760.02	8.0819
62362	calcium transporting ATPase, ion pump	2.26629	1.60416e-23	1.78411	3.06077e-15	6486.79	1226.47	5.28897
67761	calpain-like protease	2.44397	1.04666e-08	3.94367	8.44983e-19	2659.24	483.581	5.49906
22459	carboxypeptidase A	4.56567	1.81128e-62	0.944496	0.00129132	1736.52	85.2692	20.3652
81430	Cation transporting ATPase	1.98366	0.000289389	4.09736	3.15085e-13	9649.52	1836.21	5.25514
65215	CE4 imidase	2.9119	0.000229943	3.80416	3.51912e-06	3640.53	388.968	9.35948
73632	CE5 acetyl xylan esterase AXE1	Inf	0.000410429	2.31177	0.502045	2846.25	0	ND
104277	cell wall protein, distantly related to A. niger CwpA.	2.75409	1.59178e-05	5.33089	4.05818e-14	4230.34	812.978	5.20351
64397	Ceramidase family protein, associated toCellulase signal transduction (PMID: 15288024)	2.92642	3.93114e-16	2.73003	3.63855e-14	17849.2	1978.71	9.02061
60374	choline oxidase	3.43274	3.5441e-21	3.81112	8.28319e-17	322.644	16.353	19.73
73638	CIP1	16.2667	0.000198276	3.91178	0.211447	83482.6	0	ND
123029	Cu2+/Zn2+ superoxide dismutase SOD1	2.13926	1.03835e-21	0.782194	0.000671776	12918.1	3117.58	4.14362
109811	Cytochrome P450	2.23884	0.000132917	3.82299	2.16269e-10	304.148	65.412	4.64974
69648	Cytochrome P450 CYP11/CYP12/CYP24/CYP27 subfamilies	4.07433	0.0257777	1.1705	0.573583	129.469	4.67228	27.7099
70842	Cytochrome P450 CYP2 subfamily	4.74381	7.84497e-05	3.04149	0.0792132	391.488	11.6807	33.5158
57555	cytochrome P450 monooxygenase	2.55907	0.0340964	3.9053	0.00510055	164.405	25.6976	6.39767
65141	cytochrome P450 monooxygenase	3.34498	0.00402654	3.23993	0.0199113	544.59	37.3783	14.5697
4999	cytochrome P450 monooxygenase	3.60378	0.0909224	5.19278	0.0330921	732.03	60.212	12.1575
59338	D-Alanine aminotransferase	2.1989	6.05528e-09	3.03665	1.28117e-10	302.093	51.3951	5.87786
47077	dioxygenase	2.55133	0.0117568	2.98764	0.00255712	1753.99	328.228	5.34382
61293	dipeptidyl peptidase 5	2.01164	0.0015437	5.02758	1.74783e-11	228.111	35.0421	6.50963
2044	dipeptidyl peptidase 5	2.12474	5.33925e-07	1.85466	6.87478e-06	187.721	43.0431	4.36124
123955	Epl1/Sm1	3.64603	0.121069	3.04718	0.27185	333.947	18.6891	17.8685
22637	ERCC8 (CSA, CKN1) involved in transcription-coupled nucleotideExcision repair	1.67859	0.225	1.55782	0.244691	1979.02	422.842	4.68029
106120	esterase/lipase	3.53192	3.99605e-34	3.56882	1.09925e-27	3290.15	293.186	11.2221
65677	Esterase/lipase/thioesterase	2.17372	0.0072777	0.809809	0.351274	669.949	151.849	4.41193
5345	FAD-containing oxidoreductase	4.51801	6.38978e-28	1.23979	0.00132163	3078.48	116.807	26.3552
110666	ferric reductase	Inf	0.00028806	4.68536	0.0730321	317.506	0	ND
76696	Flavin-containing monooxygenase	3.53862	8.51628e-05	5.66238	2.3858e-09	13063	954.314	13.6883
23083	Flavoprotein monooxygenase	4.59783	0.0433289	2.39294	0.269763	7850.32	530.304	14.8034
81511	formamidase	1.86498	6.39376e-05	1.69209	0.000240312	658.646	141.337	4.66012
108482	fumarylacetoacetate hydrolase	2.8838	0.000499083	0.0649768	0.961924	2782.55	272.161	10.2239
106798	GCN5-N-acetyltransferase	1.76899	0.0399032	1.02521	0.250144	4104.98	958.986	4.28054
103537	GCN5-N-acetyltransferase	3.10695	0.00542916	-0.125668	0.962466	185.983	19.8572	9.366
69868	GDP-mannose a-mannosyltransferases;Distant relative	2.95526	0.109015	1.45332	0.460256	428.479	39.7144	10.789
120749	GH1 ß-glucosidase BGL2/CEL1a	10.331	9.4984e-81	9.00235	1.83517e-67	200233	142.505	1405.1
22197	GH1 ß-glucosidase CEL1b	6.83768	5.42499e-79	5.67449	7.58469e-60	31816.4	239.455	132.87
120229	GH10 endo-ß-1,4-xylanase XYN3	Inf	0.0228612	Inf	0.879036	94.5326	0	ND
57179	GH105/GH88 glycosyl hydrolase	8.6726	0.000988072	Inf	0.0969036	213.726	1.16807	182.973
74223	GH11 endo-ß-1,4-xylanase XYN1	7.15314	0.000578942	Inf	0.0108586	314.424	0	ND
112392	GH11 endo-ß-1,4-xylanase XYN5	9.21617	0.00393478	Inf	0.117005	289.763	0	ND
123232	GH12 endo-ß-1,4-glucanase	Inf	0.0373499	Inf	0.766266	180.845	0	ND
59578	GH13 α-glucosidase	2.10098	0.000723912	0.824504	0.202295	123.303	22.1934	5.55587
108477	GH13 α-glucosidase/oligo α-glucosidase	1.96207	0.00264553	2.59731	4.85869e-05	2756.86	520.96	5.29189
65162	GH18 endo-N-acetyl-ß-D-glucosaminidase Endo T	5.09226	8.30763e-05	2.51283	0.0394092	2195.83	85.2692	25.7517
5836	GH2 β-mannosidase	5.06894	0.00416825	5.3448	0.00389792	3192.53	53.7313	59.4166
102909	GH2 protein	2.20702	1.71319e-11	0.142876	0.806152	294.901	54.8993	5.37166
65986	GH27 α-galactosidase	2.16429	0.00102493	5.58943	3.15396e-13	707.967	106.294	6.66043
55999	GH27 α-galactosidase	4.97125	0.00314726	4.07565	0.0110525	2259.54	66.5801	33.9371
72632	GH27 α-galactosidase AGL1	3.43623	0.041417	3.98801	0.0376196	160.294	10.5126	15.2478
72704	GH27 α-galactosidase AGL3	3.66826	0.0521692	3.18508	0.0810108	4165.6	226.606	18.3826
112140	GH28 exo-polygalacturonase PGX1	Inf	0.000816452	4.60273	0.173013	706.94	0	ND
122780	GH28 exo-rhamnogalacturonase RGX1	4.08567	0.0178338	4.68382	0.00554743	50745.5	2187.8	23.1948
108671	GH3 β-glucosidase/glucan 1,4-β-glucosidase BGL3f	8.21182	0.00186526	Inf	0.0480324	167.487	0	ND
76672	GH3 β-glucosidase BGL1/CEL3a	Inf	0.0131956	Inf	0.34367	132.551	0	ND
104797	GH3 β-glucosidase BGL3j	2.44471	0.0014915	2.20794	0.00338259	1974.91	276.833	7.13394
121735	GH3 β-glucosidase CEL3b	3.99721	6.75611e-11	7.70837	8.39433e-28	106538	10025.6	10.6267
82227	GH3 β-glucosidase CEL3c	6.32049	1.05225e-14	4.29703	1.07661e-08	57016.5	487.086	117.056
46816	GH3 β-glucosidase CEL3d	4.13005	0.0122889	2.17999	0.178112	1864.96	81.765	22.8088
76227	GH3 β-glucosidase CEL3e	2.48207	1.01134e-08	2.93533	1.13846e-11	4039.21	561.842	7.18923
121127	GH3 β-xylosidase BXL1	10.1996	8.66437e-05	5.73536	0.0101177	23568.4	16.353	1441.23
110894	GH30 endo-β-1 6-galactanase	3.51981	0.00120011	1.31973	0.229745	534.315	29.2018	18.2973
69276	GH30 endo-β-1,4-xylanase	11.4769	0.00648031	Inf	0.474352	1762.21	0	ND
111849	GH30 endo-β-1,4-xylanase XYN4	8.12173	0.00279745	3.58862	0.130695	8683.64	17.5211	495.612
69944	GH31 α-xylosidase/α-glucosidase	6.26118	0.0196878	5.78429	0.050565	415.122	3.50421	118.464
82235	GH31 α-glucosidase	3.60828	9.81797e-07	4.65031	5.73676e-10	33896.1	3446.98	9.83357
60085	GH31 α-glucosidase	3.70875	4.52149e-11	2.83579	6.31697e-06	427.452	30.3699	14.0749
3739	GH43 β-xylosidase/α-L-arabinofuranosidase	3.65261	9.03391e-13	5.11881	1.52735e-20	1391.01	110.607	12.5761
79960	GH47 α-1,2-mannosidase	5.01229	2.58703e-08	5.25173	1.62492e-08	5769.57	165.866	34.7845
65380	GH47 α-1,2-mannosidase	1.93922	1.1163e-05	-0.32419	0.568553	6853.62	1485.79	4.61279
120312	GH5 endo-β-1,4-glucanase EGL2/CEL5a	Inf	0.00070162	0.571512	0.912643	29758.3	0	ND
49976	GH5 endo-β-1,4-glucanase EGL5/CEL45a	9.75103	0.00518116	4.51033	0.129251	25111.8	15.1849	1653.73
56996	GH5 β-Mannanase MAN1	8.62692	0.024939	1.40586	0.893201	226.056	0	ND
55319	GH54 α-L-arabinofuranosidase ABF3	3.38175	1.2153e-05	3.87432	3.21001e-06	10592.8	1239.32	8.54724
70845	GH55 β-1,3-glucanase	2.86525	1.90256e-19	2.06915	4.42925e-10	2030.4	197.404	10.2855
72567	GH6 Cellobiohydrolase CEL6A/CBH2	13.6239	0.000824627	2.8277	0.370242	372238	18.6891	19917.3
76210	GH62 α-L-arabinofuranosidase ABF2	Inf	0.0237074	Inf	1	115.083	0	ND
123456	GH65 α,α-trehalase	2.63076	3.53271e-16	5.35312	8.00945e-51	35674.8	5922.12	6.02398
72526	GH67 α-Glucuronidase GLR1	6.82236	0.00103975	5.43161	0.00523928	7793.8	30.3699	256.63
123989	GH7 Cellobiohydrolase CBH1/CEL7a	13.7129	0.000793722	3.23937	0.302815	1.25579e+06	54.8993	22874.5
122081	GH7 Endo-β-1,4-glucanase EGL1/CEL7b	15.9517	0.000207489	2.87512	0.36357	180819	0	ND
49081	GH74 Xyloglucanase CEL74a	4.33681	0.067282	0.159172	0.976271	8088.71	276.833	29.2187
55802	GH76 α-1,6-mannanase	3.83033	1.46738e-56	1.16608	4.80639e-07	3847.07	254.64	15.1079
79921	GH92 α-1,2-mannosidase	2.87366	1.61637e-05	2.59697	8.50419e-05	3199.72	402.985	7.94007
74198	GH92 α-1,2-mannosidase	3.61246	0.104569	1.74732	0.426949	897.032	56.0674	15.9992
58802	GH95 α-L-fucosidase	4.31731	0.00333378	3.45812	0.019796	494.241	17.5211	28.2084
5807	GH95 α-L-fucosidase	3.59996	0.00842978	2.7539	0.0503286	319.561	18.6891	17.0988
22915	glucose oxidase	1.85905	1.35247e-08	3.49519	6.51495e-24	505.544	119.143	4.24316
49946	Glutathione S-transferase	2.05163	0.00383957	1.68929	0.0178749	701.802	150.681	4.65753
64172	Glutathione-dependent formaldehyde-activating,GFA	1.88935	2.54201e-14	1.79972	5.41351e-13	1016.23	245.295	4.14287
123978	GMC methanol oxidase	4.12323	0.462316	4.81855	0.390736	375.048	80.5969	4.65338
37525	GPCR , contains RGS domain	1.96933	1.29187e-15	3.4783	1.60083e-21	1773.51	406.489	4.36301
70096	Gß-WD40 domain protein	2.14392	0.00139498	1.09531	0.112614	407.929	58.4036	6.98466
80340	GT α-1,6-mannosyltransferase	2.58613	0.0237074	2.48042	0.0242471	2291.39	471.901	4.85566
82626	half-sized ABC transporter	3.18092	0.072628	4.49194	0.011152	307.231	66.5801	4.61446
106171	HET protein	4.05992	1.39643e-62	2.34573	1.4171e-23	7249.21	422.842	17.144
41699	HET protein	2.56098	1.68652e-05	1.72011	0.0045411	382.241	47.8909	7.98148
122220	HET protein	2.01703	2.19098e-07	0.301418	0.542639	151.047	22.1934	6.80594
63240	HET-E-1, putative	1.40244	0.00420654	1.64355	0.000530628	881.62	213.757	4.1244
119989	HFB2	2.5428	6.77058e-09	6.06182	3.35466e-34	559639	112967	4.95403
123967	HFB3	2.87665	3.05889e-18	7.56209	2.83132e-75	156672	26809.6	5.8439
106538	HFB4	4.03069	0.0479171	1.50083	0.534467	133.579	3.50421	38.1195
71094	Intradiol ring-cleavage dioxygenase	3.0313	0.0388825	0.838701	0.67204	103.78	10.5126	9.87196
49753	L-arabinitol 4-dehydrogenase	2.4967	4.60459e-08	2.10345	4.3823e-06	851.821	124.984	6.81546
121418	lipase G-D-S-L	9.14552	0.00247297	6.61661	0.0194613	12934.5	21.0253	615.189
66662	Mandelate racemase/muconate lactonizing protein	4.64169	0.000477273	2.0518	0.119	224.001	1.16807	191.77
3049	methionine aminopeptidase	2.06941	1.28098e-18	0.825631	0.00484526	3603.44	858.541	4.19716
112126	Methylmalonate semialdehyde dehydrogenase	2.11791	4.09325e-08	3.42804	5.32931e-18	3485.38	735.885	4.73631
77517	MFS hexose transporter	2.51494	2.67467e-28	1.36499	1.20613e-09	7136.19	1001.04	7.12879
46819	MFS hexose transporter	3.71064	0.000925289	2.81243	0.010169	378.131	19.8572	19.0425
55077	MFS maltose permease	1.99533	5.67552e-14	0.470222	0.105896	621.655	144.841	4.29199
65915	MFS permease	2.12235	2.13032e-19	3.99048	1.06071e-52	2372.56	520.96	4.55422
121482	MFS permease	4.26977	1.01664e-64	3.16673	3.88311e-30	8399.02	363.27	23.1206
111888	MFS permease	2.53224	1.17177e-19	5.3236	2.47983e-29	856.959	134.328	6.37959
71059	MFS permease	2.49397	2.50429e-08	7.21341	1.08337e-25	246.607	32.706	7.54011
67752	MFS permease	2.58067	1.32611e-15	2.99217	2.3733e-19	3177.12	446.203	7.12034
53475	MFS permease	1.78971	6.69135e-11	2.38183	1.39193e-16	656.591	147.177	4.46123
106330	MFS permease	2.74404	4.20071e-10	3.71341	1.6698e-16	6051.12	656.456	9.21785
76897	MFS permease	1.76078	1.06576e-08	2.64727	7.08716e-16	1304.96	303.699	4.2969
60945	MFS permease	1.54762	0.0159057	4.88048	8.14659e-14	3316.86	711.355	4.66274
69026	MFS permease	3.88887	1.13112e-07	5.31674	3.35649e-12	4744.1	290.85	16.3112
105260	MFS permease	2.92028	6.08528e-17	2.69229	4.25118e-12	306.204	31.5379	9.70906
77785	MFS permease	1.59234	0.00788673	2.8618	8.25438e-07	3214.11	768.591	4.18182
54632	MFS permease	7.96527	9.71591e-09	6.2733	1.24398e-06	25106.6	100.454	249.931
69611	MFS permease	2.43498	0.00567567	3.92466	1.01528e-05	1447.79	169.37	8.54806
28409	MFS permease	2.54352	0.0416134	5.49637	3.58047e-05	721.325	113.303	6.36634
60329	MFS permease	4.30586	4.96103e-06	3.72441	0.000231683	473.691	22.1934	21.3438
4774	MFS permease	2.77437	0.018099	3.97813	0.000960843	340.816	49.8141	6.84176
69651	MFS permease	2.17464	1.45889e-06	2.00492	0.00102789	168.515	30.3699	5.54875
123473	MFS permease	2.10869	0.0123781	2.6692	0.00114411	3022.99	485.918	6.2212
59388	MFS permease	1.65881	0.000813839	1.53093	0.00184728	99.6703	19.8572	5.01935
70108	MFS permease	2.34293	0.0223404	2.86714	0.0121472	106.863	12.8488	8.31697
67541	MFS permease	7.46397	0.00445872	Inf	0.012322	285.653	1.16807	244.551
80058	MFS permease	2.46819	0.184815	2.18276	0.241144	267.157	24.5295	10.8913
56684	MFS permease	5.6725	0.0169066	1.69993	0.463268	886.757	9.34457	94.8955
50894	MFS permease	6.59649	1.30538e-122	3.20846	1.53406e-33	7094.06	63.0758	112.469
78833	MFS permease (fucose permease)	4.07771	6.86673e-44	4.72951	2.51531e-53	7066.31	353.926	19.9655
65191	MFS permease (maltose permease)	2.50369	0.19285	4.10065	0.0259073	7755.79	842.179	9.20919
69834	MFS permease,	2.8152	0.088256	3.91258	0.0146182	29280.5	3139.78	9.32565
79202	MFS permease, associated with cellulose signalling	10.4733	7.9304e-77	10.6665	1.21478e-74	58434.5	36.2102	1613.76
69081	mitochondrial cytochrome b2, putative	2.73371	5.07712e-29	4.12118	6.37115e-50	2259.54	309.539	7.29968
47930	Mitochondrial oxoglutarate/malate carrier proteins	2.02673	9.36615e-20	4.30472	7.3518e-70	24274.3	5634.78	4.30795
69771	Monocarboxylate transporter	2.87567	0.00085049	1.93534	0.0279617	1720.08	318.883	5.39408
106248	monosaccharide transporter (galactose permease ?)	3.3189	3.39272e-32	0.120106	0.800461	2270.84	231.278	9.81865
122374	MRSP1/expansin-like	4.13496	1.03506e-66	4.52229	3.59135e-53	17941.7	874.885	20.5075
3267	MRSP1/expansin-like	3.09123	2.85805e-08	3.30124	2.87992e-09	2196.09	257.69	8.52222
3405	MSF cellulose response transporter CTR1	10.9445	2.65576e-107	10.2619	3.68996e-98	721340	366.02	1970.77
107848	multicopper oxidase type 1, secreted	3.7821	0.0174153	3.78763	0.0136037	2395.17	134.328	17.8307
4124	myb transcriptional regulator	3.57974	9.11391e-23	1.11239	2.88776e-05	108.477	9.0725	11.9567
67971	MYND-type Zn-finger protein	2.72878	1.32003e-05	4.01508	3.26547e-10	2584.23	306.035	8.44425
119790	myo-inositol oxygenase ,	6.0687	9.82162e-09	7.935	2.85449e-12	2594.51	31.5379	82.2663
111236	N-acetyltransferase of bacterial origin	1.81336	2.65402e-06	-0.0825905	0.927766	184.955	33.8741	5.46008
56499	N-acyl-phosphatidylethanolamine-hydrolyzing phospholipase D, putative	2.14653	1.64865e-07	0.0531413	0.997713	182.9	37.3783	4.89322
47432	NAD(P) transhydrogenase beta subunit	1.97174	0.00147209	3.83526	6.63814e-10	24006.2	4004.15	5.99532
76204	NADH:flavin oxidoreductase/12-oxophytodienoate reductase	2.31489	0.0473854	2.30363	0.0539828	110.973	12.8488	8.63686
66766	nitrilase	2.53065	0.225	2.78995	0.167015	281.543	30.3699	9.27047
123786	NRPS	1.7176	0.235087	1.23786	0.376905	6907.05	1180.92	5.84887
69946	NRPS, siderophore synthase	1.69019	0.230727	-0.0797637	0.985866	5099.62	791.952	6.43931
50323	OOC1	5.66143	0.0435939	Inf	0.586629	103.78	1.16807	88.8477
80980	peptidyl arginine deiminase	3.53878	3.01355e-05	6.24205	4.21772e-11	27145.3	2044.12	13.2796
60988	phosphate transporter	4.21954	0.0254986	3.6621	0.050439	1223.79	56.0674	21.8271
80003	Phosphoglycerate dehydrogenase and related dehydrogenases	2.52062	0.00249379	4.96596	7.793e-09	14505.6	1683.19	8.61793
71092	phytase	4.24567	0.00346452	1.68701	0.235897	17692	700.843	25.2439
59482	PKS	2.23555	0.121131	2.91082	0.0329183	5102.71	651.784	7.82883
54260	potential indoleamine 2,3-dioxygenase	2.34065	1.3403e-18	-3.48673	7.91661e-45	303.121	42.0506	7.20849
61304	Prolidase and Aminopeptidase P	2.66788	7.77034e-09	2.76277	1.15284e-08	1038.83	160.026	6.49165
122415	Protein disulfide isomerase 1	2.36849	0.000120964	-0.607734	0.370072	84691	17827.1	4.75069
106939	protein kinase	3.40835	3.43797e-06	0.493788	0.563924	103.78	8.1765	12.6925
27992	PTH11 GPCR	3.26328	6.42419e-05	1.43433	0.0843638	1586.5	136.664	11.6088
121308	PutA delta-1-pyrroline-5-carboxylate dehydrogenase	4.26949	9.99069e-20	5.68852	7.63111e-24	7096.11	324.724	21.8528
111932	PutA delta-1-pyrroline-5-carboxylate dehydrogenase	4.09491	0.00107438	4.87158	0.000127927	612.407	33.8741	18.0789
80091	quinate permease	2.83392	1.14561e-07	4.89312	2.16914e-16	1203.24	123.816	9.71797
69692	Quinoprotein amine dehydrogenase beta chain-like protein	6.66952	0.0307302	3.39163	0.245478	465.47	1.16807	398.495
4213	ribonuclease T2	4.13658	6.71966e-49	2.98315	1.10354e-27	5491.99	312.245	17.5887
104393	SAM-dependent methyltransferase	2.24959	1.45012e-13	3.09042	4.22439e-22	291.818	67.7481	4.3074
6108	SAM-dependent methyltransferase	2.37526	0.00265842	1.70722	0.0285324	3395.98	537.313	6.32031
106315	serine protease	3.58393	0.000586589	3.54747	0.000911545	799.417	38.5463	20.7391
78639	Serine/threonine protein kinase	2.12263	2.14043e-06	1.60956	0.000267612	8433.95	2032.44	4.14966
65869	Shikimate kinase	2.57707	2.47557e-24	5.08363	4.68345e-61	1381	193.9	7.12223
106164	short chain dehydrogenase/reductase	8.19329	1.80809e-27	8.95227	5.17443e-34	101.725	0	ND
70334	short chain dehydrogenase/reductase	2.53633	2.51921e-09	4.72551	1.32555e-22	802.5	140.169	5.72525
60517	short chain dehydrogenase/reductase	3.70869	4.15607e-23	3.1437	1.85488e-15	913.473	74.7566	12.2193
67938	short chain dehydrogenase/reductase	2.42813	0.0268244	4.01198	0.000636482	229.139	43.2186	5.30185
30668	short chain dehydrogenase/reductase	2.60766	0.00215931	2.78568	0.000886662	1875.24	247.631	7.57272
53331	short chain dehydrogenase/reductase	1.74436	0.170471	3.68866	0.00234482	965.877	231.278	4.17626
70520	short chain dehydrogenase/reductase	2.04922	0.193082	4.22471	0.00413007	461.36	60.7397	7.5957
123079	short chain dehydrogenase/reductase	2.92656	0.105468	4.06466	0.0193096	8931.28	866.709	10.3048
65067	short chain dehydrogenase/reductase	1.83932	0.221796	1.2925	0.558585	144.882	21.0253	6.89082
2570	short chain dehydrogenase/reductase		NA	-0.248262	1	0	0	ND
105970	short chain dehydrogenase/reductase	1.99216	0.00350195	1.06197	0.128659	1483.75	283.841	5.2274
54086	short chain dehydrognease/reductase	2.74499	0.0199267	2.45281	0.0313494	2736.31	293.186	9.33302
80019	short-chain dehydrogenase/reductase	2.71901	4.27067e-07	3.94004	3.1188e-12	12161.8	2166.77	5.61288
122556	Short-chain dehydrogenase/reductase	8.03837	0.000162401	Inf	0.0583837	608.297	2.33614	260.385
63568	SNF2-like helicase, ATPase domain	1.7704	0.000501533	2.75729	3.47889e-08	846.684	191.564	4.41985
102908	SSCRP	2.98614	1.9264e-35	1.04121	7.58029e-05	2879.14	530.304	5.42921
122422	SSCRP	2.86552	3.87051e-05	2.38635	0.000673704	5552.76	752.238	7.38166
108663	SSCRP	9.85304	8.31621e-06	6.41306	0.0011792	6313.14	1.16807	5404.75
120697	SSCRP	3.92025	0.0220948	4.08983	0.0171831	2597.59	94.6138	27.4547
123199	SSCRP	5.76938	4.76124e-07	2.65356	0.0282178	635.013	12.8488	49.422
121739	SSCRP	2.56264	0.0865396	1.85553	0.206918	3382.62	606.229	5.57978
104227	SSCRP	5.18078	0.0187407	0.933254	0.760665	132.551	5.84036	22.6957
111915	SSCRP	4.12121	0.000963482	1.62754	0.8015	473.691	21.0253	22.5296
102851	SSCRP	2.47163	0.224454	-0.544531	0.858189	136.661	32.706	4.17848
104050	SSCRP	5.41403	0.130592	0.207398	1	481.911	14.0169	34.3808
123992	swollenin	6.86906	0.0185959	3.78804	0.148046	34626.7	203.244	170.37
2211	Transketolase	5.11243	0.000349165	2.94636	0.0280903	677.389	19.5814	34.5935
104322	unique protein	3.26884	1.64888e-28	4.13737	3.67813e-37	4055.66	484.75	8.3665
108833	unique protein	2.58266	3.72371e-27	1.83012	2.07767e-14	4878.71	944.97	5.16282
109562	unique protein	3.77323	0.000114103	5.20506	4.1633e-07	812.775	36.2102	22.446
107076	unique protein	2.93757	5.70566e-08	4.26869	4.35821e-07	127.414	17.5211	7.27202
106340	unique protein	1.68352	5.76864e-07	1.24723	0.000178816	221.946	39.7144	5.58855
112520	unique protein	3.0057	0.00360191	3.33934	0.00220472	459.305	84.1011	5.46135
104867	unique protein	1.42382	0.061912	1.86054	0.00956841	107.891	22.1934	4.86139
122007	unique protein	3.64956	0.00712843	3.06453	0.0196265	3612.79	505.775	7.14308
42752	unique protein	1.961	0.00982311	1.76243	0.0200153	517.874	110.967	4.66693
108143	unique protein	3.91467	4.33033e-05	1.98302	0.0522718	552.81	52.5632	10.5171
120504	unique protein	6.19945	4.07138e-05	2.47753	0.0691771	16947	193.9	87.401
108340	unique protein	6.18852	0.0245931	4.83852	0.0945061	719.27	3.50421	205.259
105515	unique protein	2.33204	0.00561724	1.46446	0.0964767	386.351	47.8909	8.06731
48266	unique protein	1.5528	0.0184002	-0.882253	0.175535	387552	50063.5	7.7412
123095	unique protein	3.51818	0.0914605	2.54532	0.209726	308.259	57.2355	5.38579
109944	unique protein	5.16836	2.76e-05	-1.45426	0.270406	837.436	42.0506	19.915
122629	unique protein	2.39581	0.19285	0.497334	0.825461	1071.71	117.975	9.08422
111762	unique protein, 1TM	1.739	0.0410774	0.442813	0.684098	174.68	30.3699	5.75175
121883	unique secreted protein	5.00713	1.79567e-11	3.09019	0.0122121	108.918	0	ND
105860	unknown protein	2.61036	1.62263e-07	1.72485	0.000450896	9087.46	1233.48	7.36732
22590	unknown protein	1.89815	7.84051e-09	4.04267	9.38967e-29	214.753	46.7228	4.59633
5614	unknown protein	1.9348	1.45584e-14	3.09543	6.85535e-28	1368.67	317.715	4.30784
103064	unknown protein	2.56919	6.0431e-19	3.48331	8.74719e-27	626.792	82.9331	7.55781
78448	unknown protein	2.76985	8.02777e-24	2.86045	1.58496e-24	1037.8	147.177	7.0514
122499	unknown protein	2.6929	6.82208e-21	2.77833	9.09405e-22	457.25	63.0758	7.24921
111990	unknown protein	1.91597	8.10075e-07	3.85542	1.77691e-18	540.48	114.471	4.72155
122582	unknown protein	2.64578	2.23869e-22	2.46575	2.15579e-18	1447.79	242.959	5.95898
120031	unknown protein	2.67307	5.86501e-05	5.61805	5.91288e-15	33959.8	5244.64	6.47515
123261	unknown protein	2.41496	7.32575e-12	2.65116	9.58191e-14	2268.78	379.623	5.97641
62285	unknown protein	1.9655	1.06895e-06	2.97854	1.73755e-13	674.059	124.984	5.39318
5347	unknown protein	2.58167	3.9656e-10	4.21446	2.19905e-12	287.708	46.7228	6.15776
108674	unknown protein	2.03587	2.22871e-12	2.15472	7.46918e-12	541.508	122.647	4.41515
74745	unknown protein	3.46072	2.30257e-08	4.24983	2.9576e-11	4347.47	434.522	10.0052
69963	unknown protein	1.96068	8.37296e-12	2.04573	2.42633e-10	575.416	131.992	4.35948
57383	unknown protein	1.70521	6.64344e-07	1.95759	1.77174e-08	200.368	49.059	4.08423
103205	unknown protein	5.33518	4.15294e-20	3.8094	2.12197e-08	1226.87	23.3614	52.5169
109339	unknown protein	1.76631	1.28529e-07	1.81199	3.98833e-08	1104.59	275.665	4.00702
106623	unknown protein	1.80282	4.04581e-06	2.96081	6.25969e-08	226.056	44.3867	5.09288
22284	unknown protein	4.27996	2.19077e-06	4.84745	8.50394e-08	65469	2378.19	27.5289
122087	unknown protein	3.51922	6.66403e-30	1.77087	1.05495e-07	484.994	56.0674	8.65018
32716	unknown protein	1.80937	0.00912169	3.91411	1.82464e-07	144.882	31.5379	4.59388
111095	unknown protein	3.15229	1.30768e-08	3.18091	2.90133e-07	521.985	66.5801	7.83995
104174	unknown protein	1.90384	1.50693e-05	2.15333	6.34894e-07	784.004	171.706	4.56596
102966	unknown protein	6.40542	7.52967e-06	6.44364	4.66419e-06	17494.7	395.976	44.1812
69375	unknown protein	1.95216	0.0168583	3.4094	2.30789e-05	631.93	106.294	5.94509
64656	unknown protein	2.22566	0.000391971	2.68018	4.34409e-05	147.964	30.3699	4.87207
69316	unknown protein	2.02905	0.0117579	3.17849	6.10482e-05	480.883	78.2608	6.14463
103455	unknown protein	1.74697	2.99895e-09	1.22531	9.40807e-05	497.324	115.639	4.30066
120176	unknown protein	2.77419	0.00945966	-3.96359	0.000240673	164.405	36.2102	4.54028
111778	unknown protein	2.24663	9.98787e-05	2.19529	0.000250603	837.436	209.085	4.00525
65735	unknown protein	2.28725	0.00367953	2.7263	0.000377612	11424.1	1500.97	7.61111
56211	unknown protein	2.31518	1.0845e-15	1.01795	0.000704963	584.664	113.303	5.16018
110220	unknown protein	2.89313	7.62265e-05	2.44524	0.000799073	314.424	30.3699	10.3532
105330	unknown protein	2.49192	0.00345098	3.0594	0.000990289	146.937	11.6807	12.5794
79726	unknown protein	3.58365	5.83661e-08	2.94358	0.0015781	131.524	10.5126	12.511
75380	unknown protein	1.94027	0.170471	Inf	0.00183442	102.753	25.6976	3.99854
40830	unknown protein	2.15935	0.018041	2.7537	0.00190335	1006.98	169.37	5.94542
71123	unknown protein	2.75543	0.00667178	3.03579	0.00223899	366.828	26.8656	13.6542
66865	unknown protein	1.72564	0.00168238	1.63592	0.0024373	1001.84	228.942	4.37596
60482	unknown protein	1.70357	0.0764809	2.72174	0.00264707	1333.73	329.396	4.04902
75450	unknown protein	2.03371	2.10815e-06	1.25282	0.00351645	5733.61	999.869	5.73436
59801	unknown protein	2.70093	0.00150304	2.39964	0.00471705	856.959	85.2692	10.05
108586	unknown protein	4.06776	0.0226773	Inf	0.00487187	971.015	52.5632	18.4733
107775	unknown protein	2.4786	0.000988865	2.06814	0.00543155	692.554	89.9415	7.70005
72581	unknown protein	2.33764	0.014387	2.53798	0.00763883	596.994	124.984	4.77658
109317	unknown protein	2.11331	0.00452731	1.92158	0.00812436	3163.76	538.481	5.87534
124007	unknown protein	2.64195	0.00169234	2.1585	0.00812436	302.093	19.8572	15.2133
106556	unknown protein	3.60941	2.538e-34	0.760042	0.0118597	694.609	43.2186	16.072
76075	unknown protein	2.74309	0.00392487	2.3406	0.0125746	2499.98	365.606	6.83789
4952	unknown protein	2.71763	0.00440899	2.25038	0.0179916	223.124	33.9201	6.57793
30084	unknown protein	2.8034	0.00416299	2.07732	0.0396835	154.129	25.6976	5.99782
52476	unknown protein	2.95399	0.0269111	2.58144	0.0747563	1614.25	140.169	11.5165
56840	unknown protein	7.07896	0.0343051	5.40466	0.082191	10624.6	70.0843	151.598
44640	unknown protein	2.87202	0.00325177	1.65852	0.0877122	16047.9	1800	8.91553
35202	unknown protein	4.00122	0.00063404	2.11996	0.0886955	248.662	11.6807	21.2883
104295	unknown protein	6.99475	0.00848422	3.96643	0.103534	1564.93	7.00843	223.292
104333	unknown protein	1.98875	0.000158202	0.832973	0.1426	462.388	100.454	4.60298
111758	unknown protein	4.44115	0.00237117	1.99238	0.155942	1365.59	43.2186	31.5971
102904	unknown protein	3.27327	0.0220483	1.86858	0.198783	1646.1	156.522	10.5168
69777	unknown protein	2.10427	0.0166695	1.10339	0.226693	130.496	30.3699	4.2969
54226	unknown protein	3.28198	0.0106815	-1.49657	0.275436	216.809	16.353	13.258
104422	unknown protein	Inf	0.020739	Inf	0.501423	139.744	0	ND
104556	unknown protein	4.34381	0.00127719	-0.920028	0.664758	215.781	11.6807	18.4733
111875	unknown protein	2.0167	0.00653131	-0.151881	0.898016	6143.59	1095.65	5.60726
123911	unknown protein	2.41816	2.01026e-12	-0.102789	0.906245	219.891	36.2102	6.07263
23228	unknown protein Duf1479	3.54467	0.0541598	5.52821	0.00274887	17570.7	1080.47	16.2622
70639	unknown protein with WD repeats	1.60155	8.39903e-06	2.97181	3.00686e-15	213.726	45.5548	4.69163
112387	unknown protein with WD repeats	2.18225	0.0322488	0.980235	0.385706	246.607	45.5548	5.41341
3363	unknown protein, 9 TM	3.10601	0.362142	1.83074	0.589553	1444.83	167.81	8.60996
120837	unknown protein, 1 TM domain	2.79706	0.023908	2.08862	0.084432	1094.32	249.967	4.37785
56546	unknown protein, 3TM	3.13738	0.000449529	4.94548	5.45711e-07	848.739	45.5548	18.6312
122579	unknown protein, 4TM	4.26355	0.00157294	1.81759	0.47332	556.921	23.3614	23.8393
123120	unknown protein, 8 TM	2.02073	2.53053e-07	3.00155	6.718e-14	3066.15	754.574	4.06341
59368	unknown protein, Duf341	4.88525	0.0643154	4.5852	0.0765651	5340.07	134.328	39.7539
5849	unknown protein, Duf967	2.71044	1.39781e-27	4.06793	3.77319e-53	2587.32	431.018	6.0028
106043	unknown protein, GFA-domain	3.03	1.72569e-05	2.23993	0.00230325	2851.39	505.775	5.63767
106129	unknown protein, only present in ascomycota	2.1333	5.09756e-08	0.418274	0.338993	127.414	21.0253	6.06002
119576	unknown protein, only present in ascomycota and Streptomyces	2.21896	1.16227e-10	4.19176	1.64731e-30	4102.92	683.322	6.00438
111887	unknown protein, only present in fungi	2.99653	1.8516e-07	5.63849	8.61162e-08	199.341	17.5211	11.3772
55887	unknown protein, secreted	7.32433	2.53862e-56	3.75421	7.61247e-16	7422.87	53.7313	138.148
111138	unknown protein, secreted	2.12964	0.117526	3.04224	0.027121	192.148	36.2102	5.30646
70991	unknown protein, ThiJ/PfpI domain	3.46606	0.00772528	2.05666	0.184025	202.423	9.34457	21.6621
68997	unknown TPR domain protein, unknown	2.63251	0.00264696	2.27118	0.0112564	203.451	38.5463	5.27808
66103	WbbJ Acetyltransferase (isoleucine patch superfamily)	1.78643	0.000836189	2.0583	8.77438e-05	2124.93	502.271	4.23065
107776	xylose reductase	3.43204	3.61047e-41	1.88176	2.56731e-14	18493.5	1367.81	13.5205
104072	xylose transporter	6.37282	7.08007e-07	3.43119	0.00485296	1319.35	9.34457	141.189
120357	Zinc-binding oxidoreductase	2.0302	0.0749321	6.41973	6.56274e-08	15373.9	2651.52	5.79814
65854	Zn2Cys6 transcriptional regulator	2.53382	4.85627e-20	5.73589	3.37478e-54	959.712	144.841	6.62598
70351	Zn2Cys6 transcriptional regulator	2.82271	3.20956e-05	3.41964	4.46065e-07	2370.51	296.69	7.98985
105269	Zn2Cys6 transcriptional regulator	2.49371	0.00326733	3.8986	2.22489e-05	343.195	52.5632	6.52918
112134	Zn2Cys6 transcriptional regulator	3.21638	1.75838e-12	1.80307	5.75622e-05	939.161	74.7566	12.5629
102499	Zn2Cys6 transcriptional regulator	2.16886	0.177723	2.3506	0.111342	213.726	30.3699	7.03744
121121	Zn2Cys6 transcriptional regulator	3.17034	0.000623203	1.29448	0.164609	1977.99	157.69	12.5436
121415	Zn2Cys6 transcriptional regulator	6.81328	0.000685566	1.51208	0.433999	7826.69	66.5801	117.553
122208	Zn2Cys6 transcriptional regulator XYR1	3.86743	3.00981e-16	3.17041	5.97297e-12	70560.4	4012.32	17.5859
77513	Zn2Cys6 transcriptional regulator ACE3	2.98411	1.4562e-09	2.82322	7.11663e-09	21363.3	2402.72	8.89131
55105	Zn2Cys6 transcriptional regulator AmyR, amylase regulator	1.94194	0.000577257	2.73496	9.59251e-07	583.636	119.143	4.89861
26163	Zn2Cys6 transcriptional regulator CLR-2	6.24002	2.7923e-09	6.6015	1.02139e-09	1210.43	8.1765	148.038

## Sheet: S5
Supplementary Table S5: Genes whose expression in the presence of 1.8 mM sophorose decreased >5-fold in T. reesei Δkap8 compared to the Δkap8 retransformant
Trire2:	annotation	soph		glyc		RPKM		reduction
		log2FC	p-value	log2FC	p-value	Δkap8	Δkap8RT	[-fold]
123989	GH7 Cellobiohydrolase CBH1/CEL7a	-1.42271	0.654704	13.7129	0.000793722	985.141	1.25579e+06	1274.73
103041	acetamidase	2.53045	0.138854	4.25025	0.0103307	80.7607	629.875	7.79928
77093	acid sphingomyelin phosphodiesterase (probably vacuolar)	2.34988	1.45506e-12	2.86678	3.65769e-24	120.445	870.317	7.22585
54667	acyl-CoA synthetase	7.42957	3.92395e-10	3.00243	0.00243744	126.711	4107.03	32.4127
66689	Adenine deaminase/adenosine deaminase	6.49384	2.91638e-08	1.42356	0.0742059	18.1015	125.358	6.92529
2038	Alcohol dehydrogenase, class IV	1.16089	0.273291	3.31128	0.000651618	47.4661	257.141	5.41736
68590	Alcohol dehydrogenase, class V	3.50721	0.000957252	2.45739	0.021233	158.737	899.088	5.66402
80659	alcohol oxidase AOX1	-0.847802	0.86292	7.09731	0.0904101	11.8356	516.847	43.6688
59843	AMP-dependent synthetase and ligase, acetoacetyl-CoA synthase-like	2.71745	0.215014	3.06681	0.19425	42.469	166.46	3.91956
63653	ankyrin	5.17819	0.0146842	4.9726	0.00998524	24.3675	705.912	28.9695
70907	Ankyrin	0.866613	0.146726	2.78449	2.18828e-09	16.0129	124.331	7.76443
82619	arginosuccinate synthetase	10.3234	2.71107e-09	1.67989	0.257319	0	12857.5	#DIV/0!
104073	aspartate racemase	1.69542	0.0534365	2.81552	0.000789816	34.1144	325.727	9.54806
109538	BZIP transcriptional regulator	4.89477	2.59648e-06	3.2482	5.40481e-06	2.78485	187.01	67.1527
108357	C2H2 transcriptional regulator	2.52939	2.91384e-06	3.38687	1.43932e-09	3611.95	30388.1	8.41321
66766	Carbon-nitrogen hydrolase	2.70783	0.157279	2.53065	0.225	35.5069	281.543	7.92925
22459	carboxypeptidase A	0.280065	0.441401	4.56567	1.81128e-62	107.217	1736.52	16.1964
65215	CE4 imidase	4.58398	2.79005e-08	2.9119	0.000229943	200.509	3640.53	18.1564
73632	CE5 acetyl xylan esterase AXE1	-Inf	0.470785	Inf	0.000410429	6.96213	2846.25	408.819
104277	cell wall protein, distantly related to A. niger CwpA.	5.21012	7.68396e-14	2.75409	1.59178e-05	572.287	4230.34	7.39198
60374	choline oxidase	2.31652	4.30056e-06	3.43274	3.5441e-21	55.0008	322.644	5.86617
73638	CIP1	-3.61909	0.306538	16.2667	0.000198276	108.609	83482.6	768.651
69648	Cytochrome P450 CYP11/CYP12/CYP24/CYP27 subfamilies	-0.300703	0.935692	4.07433	0.0257777	11.8356	129.469	10.9389
70842	Cytochrome P450 CYP2 subfamily	3.9213	0.0113859	4.74381	7.84497e-05	2.08864	391.488	187.437
65141	cytochrome P450 monooxygenase	4.72673	0.000342088	3.34498	0.00402654	19.494	544.59	27.9363
4999	cytochrome P450 monooxygenase	6.36455	0.00742926	3.60378	0.0909224	26.7267	732.03	27.3895
57555	cytochrome P450 monooxygenase	3.77842	0.00571029	2.55907	0.0340964	19.494	164.405	8.43361
59338	D-Alanine aminotransferase	3.26981	1.91823e-12	2.1989	6.05528e-09	54.3046	302.093	5.56294
61293	dipeptidyl peptidase 5	3.87411	2.23151e-07	2.01164	0.0015437	75.191	228.111	3.03376
123955	Epl1/Sm1	4.83828	0.052666	3.64603	0.121069	6.96213	333.947	47.9662
106120	esterase/lipase	3.63402	2.81973e-29	3.53192	3.99605e-34	290.321	3290.15	11.3328
65677	Esterase/lipase/thioesterase	0.817563	0.308569	2.17372	0.0072777	112.787	669.949	5.93997
110666	ferric reductase	-Inf	1	Inf	0.00028806	20.8864	317.506	15.2016
76696	Flavin-containing monooxygenase	3.97856	7.02355e-06	3.53862	8.51628e-05	2464.59	13063	5.30025
23083	Flavoprotein monooxygenase	0.940642	0.680276	4.59783	0.0433289	1558.82	7850.32	5.03606
103537	GCN5-N-acetyltransferase	-0.67594	0.592386	3.10695	0.00542916	25.7599	185.983	7.21986
69868	GDP-mannose a-mannosyltransferases;Distant relative	1.3245	0.467903	2.95526	0.109015	31.3296	428.479	13.6765
57179	GH105/GH88 glycosyl hydrolase	Inf	1	8.6726	0.000988072	4.17728	213.726	51.1639
74223	GH11 endo-ß-1,4-xylanase XYN1	Inf	0.277413	7.15314	0.000578942	9.05077	314.424	34.74
112392	GH11 endo-ß-1,4-xylanase XYN5	Inf	1	9.21617	0.00393478	4.17728	289.763	69.3665
123232	GH12 endo-ß-1,4-glucanase	NA	NA	Inf	0.0373499	1.39243	180.845	129.878
65162	GH18 endo-N-acetyl-ß-D-glucosaminidase Endo T	2.51246	0.034442	5.09226	8.30763e-05	100.255	2195.83	21.9025
5836	GH2 β-mannosidase	5.11146	0.00478027	5.06894	0.00416825	72.4062	3192.53	44.092
102909	GH2 protein	0.0115654	1	2.20702	1.71319e-11	53.6084	294.901	5.50102
55999	GH27 α-galactosidase	1.37396	0.396619	4.97125	0.00314726	399.626	2259.54	5.65412
72632	GH27 α-galactosidase AGL1	3.34844	0.0766598	3.43623	0.041417	14.6205	160.294	10.9637
72704	GH27 α-galactosidase AGL3	3.35679	0.0570122	3.66826	0.0521692	192.851	4165.6	21.6001
112140	GH28 exo-polygalacturonase PGX1	-Inf	1	Inf	0.000816452	6.96213	706.94	101.541
122780	GH28 exo-rhamnogalacturonase RGX1	6.12716	0.000439673	4.08567	0.0178338	669.061	50745.5	75.8459
108671	GH3 β-glucosidase/glucan 1,4-β-glucosidase BGL3f	Inf	1	8.21182	0.00186526	7.65834	167.487	21.8699
76672	GH3 β-glucosidase BGL1/CEL3a	NA	NA	Inf	0.0131956	2.78485	132.551	47.5972
46816	GH3 β-glucosidase CEL3d	1.23656	0.45088	4.13005	0.0122889	146.901	1864.96	12.6954
121127	GH3 β-xylosidase BXL1	0.823107	0.752889	10.1996	8.66437e-05	271.523	23568.4	86.8008
110894	GH30 endo-β-1 6-galactanase	-0.314238	0.842107	3.51981	0.00120011	104.432	534.315	5.11639
69276	GH30 endo-β-1,4-xylanase	Inf	1	11.4769	0.00648031	2.08864	1762.21	843.713
111849	GH30 endo-β-1,4-xylanase XYN4	0.710541	0.802207	8.12173	0.00279745	142.724	8683.64	60.8424
69944	GH31 α-xylosidase/α-glucosidase	3.05484	0.376013	6.26118	0.0196878	23.6712	415.122	17.537
60085	GH31 α-glucosidase	1.87023	0.00510099	3.70875	4.52149e-11	43.8614	427.452	9.74551
79960	GH47 α-1,2-mannosidase	4.19926	3.12786e-06	5.01229	2.58703e-08	271.523	5769.57	21.2489
120312	GH5 endo-β-1,4-glucanase EGL2/CEL5a	-Inf	0.232998	Inf	0.00070162	9.74698	29758.3	3053.07
49976	GH5 endo-β-1,4-glucanase EGL5/CEL45a	1.70394	0.574799	9.75103	0.00518116	158.737	25111.8	158.198
56996	GH5 β-Mannanase MAN1	-0.0985844	1	8.62692	0.024939	0.696213	226.056	324.694
55319	GH54 α-L-arabinofuranosidase ABF3	7.46436	1.86418e-16	3.38175	1.2153e-05	118.356	10592.8	89.4993
70845	GH55 β-1,3-glucanase	2.33746	1.63302e-12	2.86525	1.90256e-19	237.409	2030.4	8.55233
72567	GH6 Cellobiohydrolase CEL6A/CBH2	-1.32886	0.68673	13.6239	0.000824627	245.067	372238	1518.92
73643	GH61 polysaccharide monooxygenase CEL61a	-2.68418	0.394063	13.9148	0.000575411	548.616	76189.2	138.875
76210	GH62 α-L-arabinofuranosidase ABF2	NA	NA	Inf	0.0237074	0	115.083	#DIV/0!
72526	GH67 α-Glucuronidase GLR1	2.40798	0.183097	6.82236	0.00103975	337.663	7793.8	23.0816
122081	GH7 Endo-β-1,4-glucanase EGL1/CEL7b	-3.65076	0.247538	15.9517	0.000207489	142.724	180819	1266.92
49081	GH74 Xyloglucanase CEL74a	-0.390081	0.893328	4.33681	0.067282	394.753	8088.71	20.4906
74198	GH92 α-1,2-mannosidase	1.5302	0.464653	3.61246	0.104569	44.5576	897.032	20.132
79921	GH92 α-1,2-mannosidase	2.30473	0.000374467	2.87366	1.61637e-05	503.362	3199.72	6.35671
58802	GH95 α-L-fucosidase	2.39195	0.107985	4.31731	0.00333378	37.5955	494.241	13.1463
5807	GH95 α-L-fucosidase	2.07648	0.141458	3.59996	0.00842978	32.722	319.561	9.76595
123978	GMC methanol oxidase	6.31764	0.236232	4.12323	0.462316	17.4053	375.048	21.5479
37525	GPCR , contains RGS domain	5.80709	8.85324e-65	1.96933	1.29187e-15	96.7736	1773.51	18.3264
80340	GT α-1,6-mannosyltransferase	3.07098	0.00471454	2.58613	0.0237074	437.918	2291.39	5.23246
106171	HET protein	0.272708	0.304801	4.05992	1.39643e-62	1432.11	7249.21	5.06191
41699	HET protein	0.719917	0.26699	2.56098	1.68652e-05	80.7607	382.241	4.733
119989	HFB2	7.96967	1.94169e-50	2.5428	6.77058e-09	24006.8	559639	23.3117
123967	HFB3	9.16131	2.4562e-99	2.87665	3.05889e-18	7345.05	156672	21.3303
106538	HFB4	2.05196	0.347899	4.03069	0.0479171	5.5697	133.579	23.9831
71094	Intradiol ring-cleavage dioxygenase	1.98952	0.172513	3.0313	0.0388825	5.5697	103.78	18.633
121418	lipase G-D-S-L	2.9122	0.29106	9.14552	0.00247297	153.167	12934.5	84.4473
66662	Mandelate racemase/muconate lactonizing protein	-0.360609	0.856936	4.64169	0.000477273	42.469	224.001	5.27447
3049	methionine aminopeptidase	4.18115	2.73999e-55	2.06941	1.28098e-18	83.8783	3603.44	42.9603
46819	MFS hexose transporter	0.616786	0.62857	3.71064	0.000925289	88.4191	378.131	4.27657
121482	MFS permease	3.51205	4.01864e-38	4.26977	1.01664e-64	265.953	8399.02	31.5808
56684	MFS permease	0.106201	0.998205	5.6725	0.0169066	34.1144	886.757	25.9936
67541	MFS permease	Inf	0.538107	7.46397	0.00445872	13.228	285.653	21.5945
69651	MFS permease	2.43687	1.82695e-05	2.17464	1.45889e-06	11.8356	168.515	14.2379
54632	MFS permease	1.81947	0.123699	7.96527	9.71591e-09	1948.7	25106.6	12.8838
111888	MFS permease	5.82439	4.27372e-37	2.53224	1.17177e-19	80.7607	856.959	10.6111
60329	MFS permease	2.2806	0.0302905	4.30586	4.96103e-06	45.9501	473.691	10.3088
80058	MFS permease	2.0228	0.255433	2.46819	0.184815	33.4182	267.157	7.99436
70108	MFS permease	2.57245	0.0222252	2.34293	0.0223404	18.1015	106.863	5.90353
69611	MFS permease	3.4262	7.8486e-05	2.43498	0.00567567	252.725	1447.79	5.7287
105260	MFS permease	1.30854	0.00216548	2.92028	6.08528e-17	81.4569	306.204	3.75909
50894	MFS permease	0.768633	0.0100393	6.59649	1.30538e-122	377.347	7094.06	18.7998
65191	MFS permease (maltose permease)	5.44572	0.00346759	2.50369	0.19285	298.675	7755.79	25.9673
69834	MFS permease,	4.56443	0.00405097	2.8152	0.088256	1535.85	29280.5	19.0647
69771	Monocarboxylate transporter	3.5099	4.16531e-05	2.87567	0.00085049	100.255	1720.08	17.1571
106248	monosaccharide transporter (galactose permease ?)	0.582618	0.0535083	3.3189	3.39272e-32	126.711	2270.84	17.9214
122374	MRSP1/expansin-like	5.84196	1.59822e-87	4.13496	1.03506e-66	332.094	17941.7	54.026
107848	multicopper oxidase type 1, secreted	2.3206	0.112391	3.7821	0.0174153	420.513	2395.17	5.69583
111236	N-acetyltransferase of bacterial origin	-0.173949	0.791709	1.81336	2.65402e-06	43.1652	184.955	4.28482
56499	N-acyl-phosphatidylethanolamine-hydrolyzing phospholipase D, putative	2.35944	3.03288e-06	2.14653	1.64865e-07	10.4432	182.9	17.5138
76204	NADH:flavin oxidoreductase/12-oxophytodienoate reductase	1.8357	0.128514	2.31489	0.0473854	26.4561	110.973	4.19461
123786	NRPS	3.22289	0.0121341	1.7176	0.235087	346.018	6907.05	19.9615
69946	NRPS, siderophore synthase	0.818075	0.54861	1.69019	0.230727	490.134	5099.62	10.4046
50323	OOC1	Inf	0.31582	5.66143	0.0435939	0.696213	103.78	149.064
80980	peptidyl arginine deiminase	7.91756	1.86157e-15	3.53878	3.01355e-05	521.464	27145.3	52.0559
60988	phosphate transporter	3.20564	0.0788047	4.21954	0.0254986	82.8493	1223.79	14.7712
71092	phytase	0.934541	0.518171	4.24567	0.00346452	1235.78	17692	14.3165
59482	PKS	4.02585	0.00291974	2.23555	0.121131	292.409	5102.71	17.4506
61304	Prolidase and Aminopeptidase P	2.38466	7.48581e-07	2.66788	7.77034e-09	187.281	1038.83	5.5469
122415	Protein disulfide isomerase 1	-0.451723	0.500388	2.36849	0.000120964	15309	84691	5.53209
106939	protein kinase	-1.26213	0.116135	3.40835	3.43797e-06	25.7599	103.78	4.02876
27992	PTH11 GPCR	1.80772	0.0216973	3.26328	6.42419e-05	117.66	1586.5	13.4838
121308	PutA delta-1-pyrroline-5-carboxylate dehydrogenase	5.84417	2.88777e-25	4.26949	9.99069e-20	241.586	7096.11	29.373
69692	Quinoprotein amine dehydrogenase beta chain-like protein	0.175063	1	6.66952	0.0307302	19.494	465.47	23.8777
106315	serine protease	2.72117	0.00999398	3.58393	0.000586589	86.3304	799.417	9.25997
78639	Serine/threonine protein kinase	1.91856	9.48381e-06	2.12263	2.14043e-06	1576.92	8433.95	5.34836
65067	short chain dehydrogenase/reductase	3.89443	0.0110416	1.83932	0.221796	4.17728	144.882	34.6832
123079	short chain dehydrogenase/reductase	5.40028	0.00232335	2.92656	0.105468	339.752	8931.28	26.2876
53331	short chain dehydrogenase/reductase	4.08252	0.000674592	1.74436	0.170471	163.61	965.877	5.90353
67938	short chain dehydrogenase/reductase	3.00289	0.00983781	2.42813	0.0268244	71.7099	229.139	3.19536
122556	Short-chain dehydrogenase/reductase	Inf	0.279459	8.03837	0.000162401	3.48106	608.297	174.744
80019	short-chain dehydrogenase/reductase	5.89786	1.05506e-22	2.71901	4.27067e-07	524.945	12161.8	23.1678
111915	SSCRP	6.09267	0.000246678	4.12121	0.000963482	0	473.691	#DIV/0!
104050	SSCRP	2.11998	0.55036	5.41403	0.130592	0.696213	481.911	692.189
108663	SSCRP	0.954353	0.6988	9.85304	8.31621e-06	167.787	6313.14	37.6258
123199	SSCRP	1.77643	0.157339	5.76938	4.76124e-07	18.1015	635.013	35.0806
104227	SSCRP	0.913759	0.783074	5.18078	0.0187407	4.17728	132.551	31.7315
122422	SSCRP	4.02114	1.5251e-08	2.86552	3.87051e-05	199.813	5552.76	27.7898
120697	SSCRP	4.81264	0.00467362	3.92025	0.0220948	96.0774	2597.59	27.0365
121739	SSCRP	3.6293	0.0103807	2.56264	0.0865396	169.18	3382.62	19.9943
102851	SSCRP	1.30297	0.524963	2.47163	0.224454	7.65834	136.661	17.8448
102908	SSCRP	1.97226	2.89602e-15	2.98614	1.9264e-35	161.521	2879.14	17.8251
123992	swollenin	2.08372	0.412645	6.86906	0.0185959	595.262	34626.7	58.1705
2211	Transketolase	0.240367	0.921469	5.11243	0.000349165	127.77	677.389	5.30162
109944	unique protein	0.972861	0.457689	5.16836	2.76e-05	2.78485	837.436	300.711
108340	unique protein	2.95608	0.331277	6.18852	0.0245931	24.3675	719.27	29.5177
120504	unique protein	0.358648	0.839503	6.19945	4.07138e-05	735.201	16947	23.0509
108143	unique protein	2.66325	0.00599071	3.91467	4.33033e-05	32.722	552.81	16.8941
122629	unique protein	1.20848	0.490762	2.39581	0.19285	66.1402	1071.71	16.2036
112520	unique protein	3.24487	0.0026009	3.0057	0.00360191	56.3933	459.305	8.14469
107076	unique protein	3.92711	7.12984e-06	2.93757	5.70566e-08	17.4053	127.414	7.32038
104322	unique protein	3.1748	2.89233e-24	3.26884	1.64888e-28	573.68	4055.66	7.06955
105515	unique protein	1.36008	0.103454	2.33204	0.00561724	59.8743	386.351	6.4527
123095	unique protein	1.82707	0.357686	3.51818	0.0914605	72.4062	308.259	4.25735
111762	unique protein, 1TM	0.826193	0.322721	1.739	0.0410774	33.4182	174.68	5.22708
121883	unique secreted protein	1.98498	0.243575	5.00713	1.79567e-11	3.48106	108.918	31.2887
105860	unknown protein	1.7159	0.000359683	2.61036	1.62263e-07	1333.25	9087.46	6.81603
104422	unknown protein	NA	NA	Inf	0.020739	0.696213	139.744	200.72
108586	unknown protein	Inf	0.000555283	4.06776	0.0226773	12.5318	971.015	77.4838
52476	unknown protein	5.49676	0.000110802	2.95399	0.0269111	22.975	1614.25	70.261
56840	unknown protein	3.65328	0.209909	7.07896	0.0343051	208.168	10624.6	51.0389
104556	unknown protein	0.634272	0.677556	4.34381	0.00127719	6.26592	215.781	34.4373
103205	unknown protein	3.20494	3.96466e-06	5.33518	4.15294e-20	38.2917	1226.87	32.0401
104295	unknown protein	0.638507	0.864182	6.99475	0.00848422	82.1531	1564.93	19.0489
102904	unknown protein	2.27032	0.099631	3.27327	0.0220483	93.2925	1646.1	17.6445
35202	unknown protein	1.1592	0.376013	4.00122	0.00063404	16.7091	248.662	14.8818
111875	unknown protein	1.06906	0.137949	2.0167	0.00653131	453.235	6143.59	13.555
54226	unknown protein	-1.64197	0.192163	3.28198	0.0106815	21.5826	216.809	10.0455
79726	unknown protein	2.68079	0.00526479	3.58365	5.83661e-08	13.228	131.524	9.94279
120031	unknown protein	5.73149	1.35754e-15	2.67307	5.86501e-05	3806.89	33959.8	8.92061
106623	unknown protein	3.62883	3.568e-12	1.80282	4.04581e-06	29.9372	226.056	7.55103
111778	unknown protein	3.1079	1.42409e-07	2.24663	9.98787e-05	112.787	837.436	7.42496
111095	unknown protein	3.13699	3.3785e-07	3.15229	1.30768e-08	72.4062	521.985	7.20912
44640	unknown protein	1.02484	0.287666	2.87202	0.00325177	2349.02	16047.9	6.83175
5347	unknown protein	4.2179	1.60478e-12	2.58167	3.9656e-10	43.1652	287.708	6.66528
69963	unknown protein	2.19374	7.00503e-12	1.96068	8.37296e-12	96.7736	575.416	5.946
122087	unknown protein	0.750062	0.0460696	3.51922	6.66403e-30	85.6342	484.994	5.66355
74745	unknown protein	3.31361	7.43168e-08	3.46072	2.30257e-08	774.189	4347.47	5.61552
59801	unknown protein	1.61311	0.0528625	2.70093	0.00150304	159.433	856.959	5.37505
111758	unknown protein	-0.70349	0.655868	4.44115	0.00237117	259.687	1365.59	5.25857
69777	unknown protein	1.05133	0.24518	2.10427	0.0166695	25.7599	130.496	5.06587
105330	unknown protein	2.51542	0.00732872	2.49192	0.00345098	33.4182	146.937	4.3969
30084	unknown protein	1.23375	0.234747	2.8034	0.00416299	43.1652	154.129	3.57068
64656	unknown protein	1.75079	0.00824525	2.22566	0.000391971	54.3046	147.964	2.72471
23228	unknown protein Duf1479	3.93195	0.0225577	3.54467	0.0541598	3362.71	17570.7	5.22517
112387	unknown protein with WD repeats	0.00318675	1	2.18225	0.0322488	73.1024	246.607	3.37345
56546	unknown protein, 3TM	4.38321	5.85006e-06	3.13738	0.000449529	102.343	848.739	8.29305
122579	unknown protein, 4TM	5.37195	0.000962131	4.26355	0.00157294	2.78485	556.921	199.982
59368	unknown protein, Duf341	5.26306	0.0382892	4.88525	0.0643154	68.9251	5340.07	77.4764
106043	unknown protein, GFA-domain	4.63089	5.74446e-10	3.03	1.72569e-05	78.6721	2851.39	36.244
111887	unknown protein, only present in fungi	5.73239	4.59257e-08	2.99653	1.8516e-07	18.1015	199.341	11.0124
55887	unknown protein, secreted	2.24026	5.63196e-06	7.32433	2.53862e-56	123.23	7422.87	60.236
111138	unknown protein, secreted	3.08338	0.0209543	2.12964	0.117526	24.3675	192.148	7.88543
70991	unknown protein, ThiJ/PfpI domain	2.43319	0.0799857	3.46606	0.00772528	9.74698	202.423	20.7678
68997	unknown TPR domain protein, unknown	1.5782	0.0727745	2.63251	0.00264696	64.7478	203.451	3.1422
104072	xylose transporter	1.46624	0.257352	6.37282	7.08007e-07	47.3425	1319.35	27.8681
121415	Zn2Cys6 transcriptional regulator	1.96309	0.276031	6.81328	0.000685566	27.8485	7826.69	281.045
105269	Zn2Cys6 transcriptional regulator	3.41645	0.000159613	2.49371	0.00326733	54.3046	343.195	6.3198

## Sheet: S6
Supplementary Table S6: Genes whose expression is independent of sophorose and decreased >5-fold in T. reesei Δkap8 compared to the Δkap8 retransformant
		Δkap8				Δkap8RT				RPKM				reduction
		soph		glyc		soph		glyc		Δkap8		Δkap8RT		[-fold]
		log2FC	p-value	log2FC	p-value	log2FC	p-value	log2FC	p-value	soph	glyc	soph	glyc	Δkap8RT/Δkap8*	glyc/soph**
124198	unknown protein	7.99935	1.49593e-84	1.99749	1.77974e-12	-1.91673	2.09216e-12	4.08513	1.1491e-17	38.2917	7.11022	188.038	848.02	119.268	4.50984
123777	unique protein	6.07912	5.7246e-54	2.03695	4.09422e-09	-0.949148	0.00726788	3.09302	2.84505e-17	366.208	48.5865	1145.69	2653.86	54.6213	2.31637
66827	Zinc-containing alcohol dehydrogenase	5.59647	8.1993e-50	1.30743	3.48328e-05	-1.02608	0.000824627	3.26296	2.06631e-16	61.2667	13.0354	221.946	412.329	31.6315	1.85779
119956	unknown protein	5.30033	5.67917e-95	2.21571	5.94071e-22	-1.24467	4.40664e-08	1.83995	1.04976e-14	705.96	227.527	3576.83	8743.01	38.4263	2.44435
59876	xenobiotic compound monoounknown proteingenase, DszA family	8.14707	1.22015e-62	1.45987	0.000150355	-2.8488	6.87258e-16	3.83839	2.41353e-14	93.9888	4.74015	310.314	1192.6	251.596	3.84321
111750	ferric reductase	2.92601	2.47646e-09	4.78651	5.90945e-19	-2.03851	5.56299e-05	-3.89902	5.25792e-14	900.9	15415	28353.6	103734	6.72944	3.65858
106627	unknown protein	5.11568	1.65519e-46	0.792554	0.0183358	-1.5616	1.43825e-07	2.76153	1.43018e-13	87.0266	18.9606	170.57	436.859	23.0404	2.56117
121498	Phosphatidylserine decarboxylase	4.06	2.38058e-61	3.00402	2.68725e-34	-2.66324	4.90933e-30	-1.60726	1.14704e-10	70.3175	366.176	891.895	4358.07	11.9016	4.88631
73250	Urea transporter	7.99479	4.75497e-84	2.17603	2.22126e-11	-2.74095	5.27609e-23	3.07781	9.75638e-10	57.0895	1.18504	206.533	876.053	739.263	4.24171
64049	unknown protein	6.62149	9.23943e-69	-1.88505	6.76925e-07	-6.10262	7.51e-65	2.40392	1.41214e-09	100.951	8.29526	11.3028	817.65	98.5683	72.3404
69863	Amidase	2.52095	9.22795e-23	1.50255	3.54201e-08	-2.57907	2.16106e-23	-1.56067	3.28968e-09	826.405	1928.05	2301.66	12763.5	6.61989	5.54534
108784	Zinc-dependent oxidoreductase	6.38618	7.22398e-44	-1.20595	0.00579753	-4.84324	5.48595e-33	2.7489	1.13986e-08	84.938	5.92518	26.7157	473.069	79.8404	17.7075
80607	short chain dehydrogenase/reductase	5.25369	9.10727e-60	0.841746	0.00791722	-2.50138	7.77943e-20	1.91056	1.2695e-08	77.9759	21.3307	110.973	880.726	41.2892	7.93639
4860	Siroheme synthase CysG	4.48954	6.18344e-27	-1.00593	0.0167472	-3.44153	1.61518e-17	2.05394	1.56847e-07	1757.5	423.25	875.144	9507.88	22.464	10.8644
123086	SSCRP	3.5609	1.34708e-08	5.21218	3.50931e-14	-1.61652	0.0142123	-3.2678	3.18032e-07	263.169	2872.53	10023.5	30019.4	10.4505	2.99489
5359	unknown protein, Duf1348	4.27707	5.50469e-16	3.96729	4.77798e-12	-3.1638	1.08868e-09	-2.85402	6.03285e-07	16.7091	119.689	187.01	1381.83	11.5452	7.38905
121226	unknown protein	3.86992	2.02772e-54	1.94312	8.18529e-16	-0.746126	0.0026973	1.18067	1.2647e-06	422.601	168.275	1622.47	2651.52	15.7571	1.63425
70491	esterase/lipase	5.54298	1.43031e-51	5.2247	6.07497e-20	-3.83317	2.02284e-32	-3.51489	1.4726e-06	0	16.5905	30.8259	570.019	34.3581	18.4916
103049	GH28 endo-polygalacturonase	2.30599	6.37968e-08	2.19548	0.000202491	-2.71694	5.65242e-10	-2.60643	1.69354e-06	7.65834	31.996	27.7433	181.051	5.65855	6.52594
66562	unknown protein	5.33493	6.49184e-88	2.12467	2.37217e-18	-2.12899	1.06578e-19	1.08128	3.07926e-05	192.851	104.283	730.573	3367.55	32.2923	4.60946
120929	unknown protein	4.75427	3.41636e-64	4.63235	1.21985e-54	-1.53035	8.33387e-10	-1.40843	3.12785e-05	28.5447	54.5117	415.122	1321.09	24.235	3.18241
123475	cell wall Thr-rich mannoprotein. Distantly related to S. cerevisiae Dan4p.	3.22703	1.05648e-15	1.89682	7.04721e-06	-2.9257	4.42196e-13	-1.59549	9.01142e-05	6586.87	16191.2	15452	181377	11.2022	11.7381
66345	Mn superoxide dismutase	3.39001	3.46798e-06	4.21206	8.00178e-08	-1.73762	0.02544	-2.55967	0.000562676	1285.91	8944.66	27373.4	100201	11.2023	3.66052
62716	Ctr copper transporter family protein	2.7122	9.20838e-06	3.23029	7.37429e-07	-1.6397	0.0124482	-2.1578	0.000644648	1053.37	4897.76	9379.28	26760.5	5.46383	2.85315
56587	GCN5-related N-acetyltransferase	3.60046	4.10506e-14	2.97423	4.78394e-11	1.06395	0.0200845	1.69019	0.000761708	49.4311	18.9606	358.607	249.967	13.1835	0.69705
58853	Homeodomain-like	2.43407	4.10953e-06	2.7987	4.92748e-07	-1.44983	0.010985	-1.81446	0.000837472	383.613	1304.73	2549.3	7347.17	5.6312	2.88204
111838	serin endopeptidase	4.6889	7.47846e-40	1.63915	1.07077e-06	-1.73786	1.22524e-08	1.31189	0.00115433	38.2917	16.5905	127.414	468.397	28.2328	3.67619
76366	NADH:flavin oxidoreductase/12-oxophytodienoate reductase	6.45697	9.26852e-54	2.87674	2.03035e-15	-2.17346	3.46266e-10	1.40676	0.00136966	42.469	22.5157	467.526	1636.47	72.6812	3.50027
121785	ATP-dependent RNA helicase	5.90439	3.48615e-44	2.56146	2.42453e-12	-1.64689	5.52904e-07	1.69604	0.00146253	18.7978	3.55511	103.78	338.741	95.2827	3.26401
82327	PDR-type ABC transporters	4.02885	3.66182e-32	1.63215	6.88164e-07	-1.19002	0.000112317	1.20668	0.00168147	44.5576	26.0708	206.533	325.892	12.5003	1.57791
121163	unknown protein	2.86264	2.65827e-09	2.95141	5.55368e-09	-1.40696	0.00535707	-1.49573	0.00331047	30.6334	138.649	388.406	930.953	6.71444	2.39686
107669	Dipeptidyl aminopeptidase	4.53957	1.74142e-17	1.86448	0.000286656	-1.03572	0.0466048	1.63937	0.00355871	34.1144	16.5905	121.248	388.968	23.4452	3.20802
69956	Alcohol dehydrogenase, class V	4.5237	5.19159e-49	2.10023	6.05202e-13	-1.52792	3.44993e-08	0.895551	0.00599594	98.8622	52.1416	510.682	1090.98	20.9234	2.13632
104272	unknown protein	2.75377	5.45302e-07	1.85153	0.00423175	-2.60634	4.78974e-06	-1.7041	0.00805872	6.26592	34.3661	26.7157	232.446	6.76383	8.70072
122505	aryl-alcohol dehydrogenase	3.36352	3.09924e-23	1.54892	5.77483e-06	-1.05165	0.00263975	0.762949	0.0320795	385.006	292.704	1151.86	2218.17	7.57819	1.92573
122795	PTH11 GPCR	4.18703	2.21095e-58	0.493815	0.0955723	-2.25672	6.21572e-21	1.43649	1.67648e-08	309.815	129.169	527.122	1895.78	14.6767	3.59647
22110	Flavin-containing monooxygenase	4.79379	1.07329e-56	-0.398454	0.271113	-4.06255	3.76788e-45	1.12969	0.00027554	119.052	58.0668	68.8444	1109.67	19.1102	16.1185
122523	Zn2Cys6 transcriptional regulator	2.59114	4.11443e-28	0.245234	0.463597	-3.21781	2.94073e-40	-0.871902	0.000446863	289.625	523.786	348.332	3307.98	6.31551	9.49662
102561	FAD binding domain-containing protein	4.3315	1.3293e-20	0.835014	0.0853913	-1.74885	1.72569e-05	1.74764	0.00113228	25.7599	7.11022	44.1837	181.051	25.4635	4.09769
65315	bZIP transcription factor	3.67952	7.73961e-10	0.541715	0.453802	-1.54602	0.0134601	1.59179	0.00791902	384.31	122.059	590.829	2377.02	19.4744	4.0232
5787	Amino acid transporters	5.76638	7.23028e-15	1.21577	0.111213	-2.60653	8.30763e-05	1.94408	0.00960873	34.8106	9.48029	90.4225	376.119	39.6738	4.15957
120923	GT32 α-glycosyltransferase	5.58187	2.09019e-79	1.49477	6.95602e-10	-0.537445	0.0520011	3.54966	1.25995e-33	182.408	24.8858	872.372	1401.69	56.3248	1.60675
108583	unknown protein	4.45382	6.8691e-47	1.95834	1.48389e-11	-0.524116	0.119655	1.97136	2.39539e-11	496.4	167.09	1659.46	2874.62	17.204	1.73227
63202	alpha/beta hydrolase,	5.61327	4.61001e-31	1.77964	4.81223e-05	-0.73499	0.1238	3.09864	2.6127e-11	158.737	18.9606	753.178	1332.77	70.2916	1.76953
76910	monocarboxylate transporter	4.1035	1.37629e-48	2.22516	6.58733e-18	-0.103311	0.801345	1.77502	4.01743e-10	161.521	53.3267	736.738	848.02	15.9024	1.15105
81082	aquaglyceroporin	9.22461	3.32375e-85	5.07589	1.94002e-58	0.028632	0.951895	4.17736	1.40127e-09	18.7978	0	516.847	621.414	ND	1.20232
119963	HFBs	5.86024	1.52765e-39	3.74169	3.27463e-19	0.141315	0.820024	2.25986	1.29145e-08	951.027	169.46	9207.68	10365.5	61.1675	1.12574
60489	CE5 cutinase	10.343	2.81033e-15	4.28566	5.61534e-05	0.102217	0.962377	6.15951	1.82565e-07	106.521	1.18504	3054.84	2469.3	2083.73	0.808324
123538	GH72 β-1 3-glucanosyltransferase	3.86267	7.87329e-61	3.00135	1.4739e-38	0.0462745	0.925199	0.907592	7.37055e-05	1949.4	1177.93	20145.7	17772.2	15.0877	0.882182
106695	Sulfite oxidase, molybdopterin-binding component	5.24179	6.98328e-12	2.61994	0.000292299	0.213153	0.845036	2.835	0.000156052	70.3175	11.8504	524.04	421.674	35.5832	0.80466
69904	PTH11 GPCR	2.53757	1.33611e-05	4.06888	2.216e-10	-0.428446	0.577841	-1.95976	0.00151259	69.6213	266.633	1395.38	1414.53	5.30517	1.01372
41035	G-protein coupled receptor protein, contains Molluscan rhodopsine C-terminal tail, possibly involved in signal transduction	3.95386	9.86164e-11	2.94689	2.36776e-06	0.635482	0.366596	1.64246	0.00635341	1377.81	412.393	9192.27	8550.28	20.7333	0.93016
78158	importin ß KapL	11.7199	6.01147e-179	Inf	1.41661e-191	-0.300827	0.311029	-Inf	0.00648427	0	1.18504	10149.9	10115.5	8536.02	0.996608
23353	ferric reductase	3.0509	0.000196646	4.59731	4.2258e-07	-0.754202	0.455176	-2.30061	0.0066704	593.87	3363.13	19118.2	24639.3	7.32629	1.28879
56095	MFS permease	6.8073	3.10603e-17	4.8827	2.54212e-13	0.751536	0.259699	2.67613	0.00739324	13.9243	0	224.001	157.69	ND	0.703968
70197	Zn-dependent ß-lactamase	5.46657	5.9593e-07	2.90437	0.00576778	0.369983	0.790539	2.93219	0.00763197	31.3296	4.74015	291.818	193.9	40.9059	0.664454
107494	unique protein	3.07484	5.07205e-08	1.59401	0.00403346	0.0181818	0.987904	1.49901	0.0154998	30.6334	21.3307	151.047	172.875	8.10451	1.14451
81122	unknown protein, 4 TM, only in Sordariomycetes	4.30293	5.33245e-29	5.10428	6.70286e-33	-0.584292	0.107261	-1.38565	0.0193409	6.26592	9.48029	201.396	248.799	26.2438	1.23538
112275	unique protein	2.89818	6.10517e-15	1.45522	0.000151623	-0.575754	0.150951	0.867212	0.0371765	41.7728	24.8858	102.753	212.589	8.54259	2.06893
110261	unique protein	6.64746	1.95436e-09	1.2226	0.286002	-1.8149	0.071558	3.60997	0.000700322	55.697	2.37007	41.1011	436.859	184.323	10.6289
110167	unique protein	5.4152	4.70804e-17	2.02258	0.000712808	-1.79894	0.00079508	1.59367	0.0657569	6.26592	3.55511	44.1837	129.656	36.4703	2.93447
108749	Copper transporter	2.25615	7.84219e-05	1.82703	0.00297243	-1.50973	0.0146953	-1.08061	0.0776725	1798.32	4136.96	7836.96	23810	5.75542	3.03816
67538	Catalase	3.39256	1.62078e-25	1.13241	0.000893593	-1.58947	2.59104e-07	0.670679	0.0794322	46.6463	36.7361	118.166	386.632	10.5246	3.27194
124084	unknown protein	4.82309	1.27021e-58	1.44206	1.2706e-05	-3.94538	1.1487e-44	-0.564351	0.128557	25.0637	39.1062	97.6152	1300.06	33.2444	13.3182
69066	alpha/beta hydrolase	3.03288	5.47803e-17	2.00335	1.40674e-07	-1.65526	3.829e-06	-0.625725	0.146147	34.8106	73.4723	95.5602	481.245	6.55003	5.03605
108018	unknown protein	4.23716	4.45973e-39	0.979603	0.00562372	-2.71728	6.77308e-20	0.540278	0.17551	52.216	23.7007	68.8444	550.162	23.2128	7.99137
50212	GT Glycosyltransferases not yet assigned to a family	3.37829	4.64005e-39	2.05909	1.25858e-15	-0.939594	0.000304439	0.379612	0.181049	946.153	668.361	3640.53	7896.16	11.8142	2.16896
82662	Epl1/Sm1	3.92254	1.41222e-26	1.64641	1.16796e-05	-2.81472	4.36553e-15	-0.538589	0.206589	236.712	297.444	327.782	4021.67	13.5207	12.2694
103112	unknown protein	3.06696	2.90288e-11	2.10129	2.69054e-05	-1.63466	0.000321264	-0.668991	0.243256	13.9243	30.811	45.2113	233.614	7.58218	5.16717
39587	unknown protein	3.68243	1.44529e-23	-1.71362	0.000136397	-4.84327	3.93521e-34	0.552779	0.24378	34.1144	22.5157	12.3303	338.741	15.0446	27.4721
23292	Zinc-binding oxidoreductase	9.12664	3.24517e-43	6.56468	1.44425e-25	-3.46776	3.39953e-11	-0.905798	0.254263	5.5697	16.5905	595.967	5739.9	345.975	9.63125
40156	unknown protein	2.81273	1.29256e-21	1.26793	5.52617e-05	-1.17285	7.66624e-05	0.371957	0.272774	157.344	90.0628	285.653	902.919	10.0254	3.1609
58603	unknown protein, contains Splecktrin motif	3.24058	4.4291e-43	2.36392	1.59747e-23	-0.589825	0.016342	0.286842	0.274966	623.807	440.834	3458.66	4661.77	10.5749	1.34785
58472	Catalase	7.60354	1.25194e-54	4.42986	2.29235e-24	-2.05322	2.36348e-10	1.12046	0.290422	5.5697	2.37007	78.0922	447.371	188.758	5.72876
74282	QI74 orthologue	11.1368	7.71971e-46	10.3198	7.96214e-40	-1.7158	0.00296419	-0.898792	0.306102	3.48106	2.37007	5406.86	22408.3	9454.68	4.14442
54239	Multicopper oxidases	3.22199	2.11044e-29	1.97025	5.95984e-11	-1.64142	2.53654e-09	-0.389689	0.354577	68.2289	77.0274	201.396	645.943	8.38589	3.20734
120489	unknown protein	2.5392	5.90048e-13	1.01252	0.00950343	-1.14743	0.00210293	0.379254	0.356107	578.553	515.491	1300.85	3389.74	6.57575	2.60579
110830	unique protein	7.38393	1.38622e-17	3.02444	0.000165959	-3.03197	3.99961e-06	1.32752	0.419419	3.48106	2.37007	27.7433	240.623	101.525	8.67319
107495	unknown protein	8.26463	1.46415e-23	3.73157	2.85587e-08	-2.27091	4.8941e-06	2.26215	0.436397	0.696213	1.18504	27.7433	122.647	103.497	4.4208
112081	Methionine synthase, vitamin-B12 independent, putative	2.67493	2.80401e-30	0.740468	0.00401719	-1.71269	1.60286e-13	0.221773	0.452919	568.806	547.487	1000.81	3258.92	5.9525	3.25627
76590	Zn2Cys6 transcriptional regulator PRO1, involved in fruiting body development	2.19288	1.21183e-22	1.72158	9.76356e-14	-0.669153	0.00499279	-0.197849	0.483575	1645.85	1614.02	5950.42	8956.77	5.54935	1.50523
55240	large-conductance mechanosensitive channel	2.64839	5.36415e-08	1.71443	0.000974918	-1.37743	0.00759655	-0.443468	0.483575	30.6334	43.8464	104.808	328.228	7.48587	3.13171
105533	SSCRP	6.52332	9.41183e-07	4.84716	0.000301923	-2.61808	0.0395855	-0.941919	0.503788	191.459	368.546	2279.06	40666.4	110.343	17.8435
81659	unknown protein	5.57536	1.00202e-59	3.7392	2.50891e-27	-2.2486	1.2611e-15	-0.412441	0.508179	12.5318	18.9606	161.322	776.767	40.9675	4.81501
123659	cell wall protein, istantly related to S. cerevisiae Pir3p.	9.67462	5.82915e-117	7.46849	3.32194e-85	-1.68553	4.17959e-09	0.520596	0.587627	4.87349	7.11022	1171.38	5271.51	741.398	4.50024
76995	unknown protein	4.0178	4.84635e-36	-1.2592	0.00354973	-5.51486	4.04599e-54	-0.237863	0.666196	34.8106	43.8464	14.3854	600.389	13.693	41.736
60086	MFS permease	3.01202	1.90083e-14	1.59881	0.000145708	-1.18688	0.00205711	0.226336	0.716019	43.1652	27.2558	146.937	238.287	8.74258	1.6217
64922	unknown protein, only present in Gibberella, Neurospora and Magnaporthe	2.84162	7.42739e-20	3.84383	1.34369e-34	0.832543	0.00618034	-0.169668	0.736003	26.4561	36.7361	420.259	251.135	6.83619	0.597572
121439	unknown protein	2.97328	4.72836e-10	1.36815	0.0086582	-1.33684	0.00555245	0.268288	0.738445	26.4561	15.4055	66.7894	221.934	14.4061	3.32289
30465	unknown protein, WD-repeats	4.30515	6.82117e-21	2.48459	4.11138e-08	-1.64525	0.000166561	0.175316	0.817177	39.6841	34.3661	112.001	628.422	18.2861	5.61088
110862	unique protein	4.1864	1.36314e-44	2.26167	1.02917e-13	-1.85582	5.25049e-12	0.0689098	0.825403	60.5705	41.4763	221.946	794.288	19.1504	3.57874
57737	unknown protein	2.64636	3.69781e-06	1.53376	0.0146384	-1.27229	0.0389678	-0.159691	0.846827	151.774	184.866	538.425	1541.85	8.3404	2.86364
124056	phosphatidic acid phosphatase	5.52511	3.72511e-38	2.9414	1.74744e-11	-2.41348	2.44076e-12	0.170232	0.877118	7.65834	8.29526	62.6792	359.766	43.3701	5.73979
80922	unknown protein	3.12725	2.95656e-14	1.79356	2.13947e-05	-1.44631	0.000754053	-0.112609	0.877118	5011.34	6883.88	17639.6	50336.9	7.31228	2.85363
105287	unknown protein	7.6695	6.06369e-28	3.80166	1.01228e-06	-3.24999	5.24251e-12	0.617849	0.882654	1.39243	1.18504	16.4405	184.555	155.738	11.2257
53053	unknown protein	6.17524	4.68774e-67	5.14027	2.17807e-51	-0.895558	0.00167722	0.139411	0.885719	5.5697	5.92518	280.515	577.027	97.3855	2.05703
62091	Gluconate kinase	3.67315	2.84863e-10	1.69625	0.00921554	-2.12046	0.000117571	-0.143555	0.925784	3.48106	10.6653	24.6607	101.622	9.52827	4.12082
61078	esterase/ lipase	3.14272	1.23617e-08	1.60298	0.0070811	-1.6421	0.00446927	-0.102356	0.942384	234.624	329.44	627.82	2572.09	7.80746	4.09686
82041	PTH11 GPCR	5.69173	3.35762e-50	2.6789	7.16686e-11	-3.18199	1.24667e-23	-0.169157	0.958191	11.8356	15.4055	55.4865	533.809	34.6506	9.6205
106928	Na/K ATPase alpha 1 subunit,	5.17058	5.49388e-82	1.32644	9.50534e-07	-3.8318	4.81003e-53	0.0123348	0.981833	93.2925	84.1376	238.387	3007.78	35.7484	12.6172
74156	aspartyl protease	3.89637	4.3294e-29	1.48145	3.33971e-05	-2.44467	3.07535e-13	-0.0297518	0.998178	290.321	302.184	712.077	4419.98	14.6268	6.20716
76601	Sulfite oxidase, molybdopterin-binding component	9.31412	1.80321e-104	6.79765	1.46687e-61	-2.27739	1.94754e-18	0.239078	1	2.08864	2.37007	204.478	1102.66	465.243	5.39255
61553	D-xylulose 5-phosphate/D-fructose 6-phosphate phosphoketolase	4.03092	3.55471e-27	1.17867	0.00772454	-2.84642	2.88567e-16	0.00583232	1	24.3675	27.2558	51.3764	357.43	13.1139	6.95708
49928	unknown protein, only in Sordariomycetes	2.88475	7.48674e-21	1.82349	1.09073e-08	-1.0997	0.000342531	-0.0384401	1	57.7857	60.4369	156.184	363.27	6.01074	2.32591
112567	taurine catabolism dioxygenase	Inf	2.55635e-110	Inf	1.07096e-34	-4.64748	4.90919e-52	NA	NA	0	0	85.2849	1621.28	ND	19.0102
70949	Thiamine pyrophosphate-requiring enzyme / benzoyl formate decarboxylase	Inf	3.62951e-57	Inf	2.24993e-25	-2.90251	2.56225e-17	NA	NA	0	0	67.8169	349.253	ND	5.14995
112034	unknown protein	Inf	4.10122e-25	Inf	0.000841651	-4.7955	1.84551e-16	NA	NA	0	0	3.08259	114.471	ND	37.1347
70960	ADA, Adenosine deaminase	Inf	1.52765e-39	Inf	3.00515e-27	-1.58203	4.79607e-05	NA	NA	0	0	68.8444	200.908	ND	2.91829
77552	Inorganic phosphate transporter	4.56464	3.9561e-44	-0.717148	0.0862391	-4.5357	3.76032e-44	0.746091	0.0580365	41.7728	28.4409	30.8259	774.431	27.2295	25.1228
70365	unknown protein	3.41268	3.08224e-31	0.596246	0.104703	-3.40864	1.69521e-31	-0.592206	0.0709207	31.3296	79.3975	78.0922	761.582	9.59202	9.75235
69529	α-ketoglutarate dependent (FeII) dioxygenase	5.34311	3.47288e-25	0.669154	0.399257	-3.49088	1.54348e-15	1.18308	0.0941617	19.494	4.74015	30.8259	199.74	42.138	6.47963
65883	D-isomer-specific 2-hydroxy acid dehydrogenase	3.36458	6.67838e-11	0.84571	0.167264	-1.63965	0.0015355	0.879217	0.11773	62.6592	31.996	65.7618	355.094	11.0981	5.39969
112439	unknown protein	2.75444	5.71291e-09	0.497413	0.424042	-1.49776	0.00226615	0.759266	0.142504	835.456	443.204	945.326	4222.58	9.52739	4.46679
123084	chloroperoxidase	3.82391	2.07488e-12	0.121701	0.903712	-3.0067	2.58703e-08	0.695506	0.260333	75.191	69.9172	90.4225	1039.58	14.8688	11.497
69696	coenzyme F420-dependent N5,N10-methylene tetrahydromethanopterin reductase	4.77538	1.43008e-12	0.806772	0.323024	-2.90175	1.3557e-06	1.06686	0.292447	7.65834	5.92518	11.3028	131.992	22.2764	11.6778
73523	unknown protein with WSC domains	2.57199	2.89541e-30	-0.0956082	0.796921	-2.93152	9.47659e-38	-0.263918	0.317301	2110.92	2224.31	1809.48	14528.5	6.53166	8.02909
58456	Zn2Cys6 transcriptional regulator	3.53433	4.01228e-09	1.22543	0.0703671	-1.84472	0.00201488	0.464178	0.558392	23.6712	15.4055	54.459	273.329	17.7423	5.01898
106660	unknown protein	8.85713	5.9626e-27	1.64541	0.355227	-5.74444	5.47452e-22	1.46728	0.765713	2.78485	0	4.11011	170.538	ND	41.4924
106270	unknown protein	3.25293	2.49889e-30	-0.314961	0.400077	-3.47306	2.34531e-33	0.0948349	0.772089	92.5963	100.728	73.9821	801.297	7.95505	10.831
3488	unknown protein	3.28445	1.09977e-29	0.0319697	0.910677	-3.09142	6.70085e-27	0.161057	0.796535	80.5045	72.0008	82.3083	701.543	9.74355	8.52335
27706	Cytochrome P450 CYP2 subfamily	2.59303	2.10565e-10	0.826741	0.077786	-1.8397	6.80986e-06	-0.073411	0.915788	18.1015	20.1456	40.0736	148.345	7.36364	3.70181
124282	unknown protein, SET and MYND domain	2.27808	1.94239e-24	0.507279	0.0598191	-1.81163	4.54416e-16	-0.0408218	0.920153	2386.62	2315.56	3152.46	12144.4	5.2447	3.85237
65522	unknown protein	3.44331	1.82089e-15	0.871371	0.0846714	-2.61952	1.07516e-09	-0.0475872	0.972291	217.218	181.311	275.378	2651.52	14.6242	9.62867
4240	stress response protein Rds1; secreted	3.44563	4.31709e-25	0.721511	0.0601597	-2.72785	2.39684e-17	-0.00373261	0.993942	37.1565	37.2527	61.2676	405.878	10.8953	6.62468
52315	copper transporter Ctr	3.38403	0.00879434	5.15638	0.000490788	-0.432489	0.834072	-2.20484	0.109213	1414.01	9421.04	48685.3	54010.4	5.73296	1.10938
102830	unknown protein	1.91132	0.000118697	1.79412	0.000788122	-0.940085	0.0949386	-0.822885	0.132317	151.774	238.192	497.324	1318.75	5.5365	2.6517
44362	unknown protein	5.98783	1.9634e-22	5.74891	4.58658e-20	-1.06994	0.0687771	-0.831023	0.202741	22.2788	45.0314	984.372	2744.97	60.9567	2.78855
70943	Histidine kinase SLN1	11.0023	3.9613e-64	Inf	5.64394e-70	-0.148508	0.806523	-Inf	0.251108	0	0	1896.82	2213.49	ND	1.16695
107962	short chain dehydrognease/reductase	3.10071	0.000140547	2.2415	0.0109037	0.160837	0.906807	1.02004	0.253657	56.3933	36.7361	180.845	313.043	8.52139	1.731
109526	SNF2 family helicase/ATPase	8.33978	2.99192e-65	7.86871	1.86661e-73	0.678544	0.053122	1.14961	0.291392	2.78485	2.37007	1124.12	568.851	240.014	0.506043
74807	GH76 GPI-anchored α-1,6-mannanase	2.28609	0.00141393	2.37061	0.00238226	-0.72361	0.410507	-0.808121	0.317778	181.015	335.365	628.848	1976.38	5.8932	3.14285
5026	SSCRP	4.63917	3.85648e-09	2.9831	0.000179547	-0.87695	0.308886	0.779123	0.376453	76.8637	44.7901	607.749	1116.12	24.919	1.83649
109523	Splicing coactivator SRm160/300, subunit SRm300	10.9468	5.84261e-120	Inf	2.17969e-129	-0.185331	0.558255	-Inf	0.483753	0	0	1336.81	1248.67	ND	0.934062
22839	translation initiation regulator Gnc20	12.1222	3.39374e-77	Inf	8.31549e-83	-0.10444	0.871165	-Inf	0.489924	0	0	3535.73	3062.68	ND	0.86621
122778	short chain dehydrogenase/reductase	4.53672	2.35657e-05	4.10899	0.000271306	0.398495	0.796044	0.826222	0.501799	242.978	158.795	5924.73	3021.8	19.0296	0.510032
57940	alternative oxidase aox1	2.68389	6.41465e-24	2.45103	1.45248e-19	-0.439714	0.150346	-0.206851	0.562179	257.599	252.413	1399.49	1632.96	6.46942	1.16682
60116	MRP-type ABC transporter	2.99241	0.00136838	2.81201	0.00585538	0.346854	0.81366	0.527252	0.663996	210.256	143.389	1240.23	1338.61	9.33548	1.07933
120371	Catalase	7.17828	2.45776e-25	5.64621	8.03774e-21	-0.516704	0.309714	1.01536	0.721868	1.39243	0	80.1472	112.135	ND	1.39911
43397	unknown protein, secreted, only in hypocreaceae, HTG	3.42313	0.00130236	3.69515	0.0011997	0.703806	0.588602	0.431784	0.784226	25.0637	29.6259	271.268	300.194	10.1328	1.10664
105844	SSCRP	3.72186	4.10953e-06	2.53376	0.00284742	-1.46913	0.0837559	-0.281033	0.806037	15.3167	27.2558	94.5326	168.202	6.17124	1.7793
107674	unique protein	3.33676	7.84219e-05	3.14995	0.000501342	-0.527275	0.643082	-0.340462	0.817177	12.5318	28.4409	145.909	199.74	7.02299	1.36894
64959	phosphatidyl synthase	4.2098	7.49856e-12	3.89535	6.95602e-10	-0.499922	0.500095	-0.185478	0.829555	132.977	174.2	2796.93	2999.61	17.2193	1.07246
70961	dienelactone hydrolase	11.2606	2.89724e-41	Inf	3.82084e-41	-0.536643	0.361892	-Inf	0.91661	0	0	855.931	964.827	ND	1.12722
82623	tripeptide peptidase	13.0521	3.6032e-45	Inf	1.01408e-42	-0.930999	0.116711	-Inf	0.917479	0	0	2805.15	3735.49	ND	1.33165
54768	unknown protein	6.28246	7.8173e-28	6.45968	3.8192e-28	0.219935	0.779501	0.042706	0.950829	18.1015	21.3307	1137.47	1066.45	49.9961	0.937559
68812	MFS permease	2.21294	9.17719e-08	1.42299	0.00110678	-0.695438	0.143502	0.0945143	0.954545	2339.28	2195.87	9505.67	12018.3	5.47312	1.26433
56328	GT31 b-glycosyltransferases	4.8469	0.042819	5.50813	0.0447338	0.347197	0.935829	-0.314036	0.970263	4.17728	8.29526	79.1197	221.934	26.7543	2.80503
33827	unknown protein	3.25654	0.000168025	3.24687	0.00061308	-0.133391	0.942242	-0.123726	0.986905	64.7478	50.9566	255.855	480.077	9.4213	1.87637
63200	ku70	Inf	1.44755e-115	12.1078	4.71699e-136	0.47679	0.0877762	Inf	1	0	0	1540.27	1055.94	ND	0.685555
64448	unknown protein	2.29592	9.1651e-08	2.15215	1.79161e-06	-0.145269	0.845036	-0.00149187	1	1544.2	1510.92	6356.29	9495.25	6.28441	1.49383
70500	unknown protein, 6TM	5.03858	1.50416e-18	5.13019	1.17266e-19	0.000234904	1	-0.091376	1	3.48106	4.74015	117.138	100.454	21.1922	0.857569
112560	Zn2Cys6 transcriptional regulator	Inf	8.19914e-56	Inf	1.00767e-56	-0.33586	0.378413	NA	NA	0	0	273.323	259.312	ND	0.948739
112036	Zn2Cys6 transcriptional regulator	Inf	6.19311e-61	Inf	4.36703e-72	0.251313	0.547368	NA	NA	0	0	431.562	267.488	ND	0.619814
122889	unknown protein	Inf	2.52713e-32	Inf	1.50043e-36	0.328574	0.643082	NA	NA	0	0	623.71	401.816	ND	0.644236
103959	unique protein	3.3014	2.27439e-05	0.332977	0.791278	-1.43604	0.0874987	1.53237	0.0578327	61.963	30.811	59.5967	328.228	10.653	5.50749
62463	FAD binding domain containing protein	3.26383	0.000159352	1.57346	0.0945667	-0.477992	0.693493	1.21238	0.202295	34.8106	20.1456	141.799	184.555	9.16106	1.30153
111121	metallopeptidase	6.7563	0.0156689	4.70275	0.11263	0.595902	0.880611	2.64945	0.346002	29.9372	5.92518	198.313	502.271	84.7688	2.53272
123976	unique protein	5.47226	0.0487002	4.72645	0.125134	0.895477	0.80933	1.64128	0.593173	29.2409	8.29526	254.827	476.573	57.4513	1.87018
110711	unknown protein	6.11975	0.063413	4.25221	0.23604	1.06088	0.797191	2.92843	0.396968	23.6712	1.18504	110.973	202.076	170.523	1.82095
110457	SSCRP	3.97563	0.116947	3.4083	0.243699	0.814074	0.819967	1.38141	0.638281	146.901	58.0668	379.158	880.726	15.1675	2.32285
111122	unique protein	5.80545	0.299401	6.00802	0.372096	2.42433	0.718879	2.22176	0.721689	163.61	33.181	804.555	1880.59	56.6768	2.33743
105156	unique protein	4.23748	0.121739	5.39311	0.0938443	0.145181	0.993608	-1.01045	0.788691	6.96213	13.0354	17.468	214.925	16.4878	12.3039
105882	unknown protein	3.78711	0.524322	6.7927	0.350179	2.43851	0.737762	-0.567079	0.964289	11.1394	16.5905	78.0922	202.076	12.1802	2.58766

## Sheet: S7
Supplementary Table S7: comparison of CAZymes induced by sophorose in this study and by Häkkinnen et al. (2012) and reduced by KAP8 loss-of-function
Cazy group	number	number of genes*
		Δkap8ct	Δkap8	Häkkinen et al (2012)
glycosyl hydrolase family	1	2		1
	2	2	2	2
	3	8	4	8
	5	3	3	2
	6	1	1	1
	7	2	2	2
	10	1		1
	11	2	2	3
	12	1	1	1
	13	2
	15			1
	16			2
	18	1	1	3
	27	4	3	3
	28	2	2	1
	30	3	3	3
	31	3	2	2
	35			1
	43	1		1
	45			1
	47	2	1	1
	54	1	1	1
	55	1	1
	62	1	1	1
	64			1
	65	1
	67	1	1	1
	71
	74	1	1
	75
	76	1		1
	79			1
	92	2	2	1
	95	2	2	2
	105	1	1	1
	115			1
accessory enzymes family	9	1	1	2
carbohydrate esterase family	1			1
	3			1
	4	1	1
	5	1	1	1
Total CAZys		55	40	56
* red and bold numbers highlighten those gene numbers that are higher in on of the two studies
